# Supplementary material for: A mitochondrial surveillance mechanism activated by SRSF2 mutations in hematologic malignancies
Source: J Clin Invest. 2024 May 7;134(12):e175619. doi: 10.1172/JCI175619 (PMC11178535; doi:10.1172/JCI175619)
Supplement: Supplemental table 1 [file jci-134-175619-s088.xlsx]

## Sheet: Sheet1
Clinical and genetic characteristics of primary AML and CMML patient samples in Figure 2A.
Sample ID	Sample type	Dignosis	Subtype	Status_collection	Mutated genes
# 6393	BM-MNC	AML	AML with 11q23 abnormalities	De Novo
# 5694	PB-MNC	AML	NOS	De Novo	FLT3, WT1
# 6348	BM-MNC	AML	NOS	De Novo	SRSF2, TET2
# 5683	BM-MNC	AML	M2 without t(8;21) [with maturation]	De Novo	SRSF2
# 5773	PB-MNC	AML	M1 [without maturation]	De Novo	FLT3, IDH2, NPM1, SRSF2
# 6171	PB-MNC	AML	M0 [minimally differentiated]	De Novo	ASXL1, RUNX1, SRSF2
# 6694	BM-MNC	AML	M5 (combining both M5a and M5b)	De Novo	FLT3, IDH2, NPM1, SRSF2
# 6896	BM-MNC	Overlap-MDS/MPN	CMML-2	Treatment-related	BRAF, TP53, PTPN11, DNMT3A
# 3390	PB-MNC	Overlap-MDS/MPN	CMML-2		NRAS
# 6899	PB-MNC	Overlap-MDS/MPN	CMML-2	Treatment-related	BRAF, TP53, PTPN11, DNMT3A
# 6292	BM-MNC	Overlap-MDS/MPN	CMML-2	De Novo	TET2, SRSF2, BIRC3
# 5145	BM-MNC	MPN	Systemic mastocytosis	De Novo	BCORL1, SF3B1, KIT, JAK2
# 6918	BM-MNC	Overlap-MDS/MPN	CMML-1	Untreated	TET2, SRSF2, JAK2
# 6207	BM-MNC	Overlap-MDS/MPN	CMML-1	Treatment-related	BCORL1, SRSF2, CBL
# 6231	BM-MNC	Overlap-MDS/MPN	CMML-1	De Novo	U2AF1, MAP2K1, KRAS
# 6178	BM-MNC	AML	M0 [minimally differentiated]	De Novo	DNMT3A, FLT3, IDH1, NPM1
# 7106	Pheresis	AML	AML-MLD with prior MDS	De Novo	KRAS
Clinical and genetic characteristics of primary AML patient samples in Figure 2C.
Sample ID	Sample type	Dignosis	Subtype	Status_collection	Mutated genes
# 6393	BM-MNC	AML	AML with 11q23 abnormalities	De Novo
# 6322	PB-MNC	AML	NOS	De Novo	FLT3, IDH2, NPM1
# 7418	PB-MNC	AML	NOS	De Novo	ASXL1, TET2
Clinical and genetic characteristics of primary AML patient sample in Figure 7J and 7K.
Sample ID	Sample type	Dignosis	Subtype	Status_collection	Mutated genes
# 7418	PB-MNC	AML	NOS	De Novo	ASXL1, TET2
