# Supplementary material for: A mitochondrial surveillance mechanism activated by SRSF2 mutations in hematologic malignancies
Source: J Clin Invest. 2024 May 7;134(12):e175619. doi: 10.1172/JCI175619 (PMC11178535; doi:10.1172/JCI175619)
Supplement: Supplemental table 3 [file jci-134-175619-s090.xlsx]

## Sheet: Summary
	Significance Cutoff:	FDR<0.05; Inclusion Level Difference > 10%
	SE (skipped exon),
	MXE (mutually exclusive exons),
	A3SS (alternative 3' splice site),
	A5SS (alternative 5' splice site),
	RI (retained intron)]
	PA
	EventType	SignificantEventsJC
	SE	488
	A5SS	48
	A3SS	72
	MXE	41
	RI	45
	Total	694
	SF3B1
	EventType	SignificantEventsJC
	SE	635
	A5SS	60
	A3SS	61
	MXE	43
	RI	73
	Total	872
	SRSF2
	EventType	SignificantEventsJC
	SE	477
	A5SS	59
	A3SS	65
	MXE	38
	RI	66
	Total	705

## Sheet: PA-A3SS
ID	GeneID	geneSymbol	chr	strand	longExonStart_0base	longExonEnd	shortES	shortEE	flankingES	flankingEE	ID	IJC_SAMPLE_1	SJC_SAMPLE_1	IJC_SAMPLE_2	SJC_SAMPLE_2	IncFormLen	SkipFormLen	PValue	FDR	IncLevel1	IncLevel2	IncLevelDifference
6423	ENSG00000204852.17	TCTN1	chr12	+	110644879	110645129	110644972	110645129	110641541	110641627	6423	0,0,0	4,3,2	4,1,2	0,0,0	242	149	9.99e-15	8.94e-11	0.0,0.0,0.0	1.0,1.0,1.0	-1
5693	ENSG00000143436.11	MRPL9	chr1	-	151761961	151762025	151761961	151762010	151762104	151762155	5693	0,0,1	1,2,1	3,2,2	0,0,0	164	149	1.21e-07	0.000132789	0.0,0.0,0.476	1.0,1.0,1.0	-0.841
8624	ENSG00000115525.18	ST3GAL5	chr2	-	85852859	85853099	85852859	85853000	85861180	85861292	8624	0,4,1	2,1,4	3,1,2	0,0,0	248	149	9.87e-09	2.43e-05	0.0,0.706,0.131	1.0,1.0,1.0	-0.721
4414	ENSG00000253140.2	AC026904.1	chr8	-	48515851	48516356	48515851	48516353	48517057	48517214	4414	0,2,0	4,1,1	2,1,1	1,0,0	152	149	6.01e-08	8.97e-05	0.0,0.662,0.0	0.662,1.0,1.0	-0.667
4575	ENSG00000154114.12	TBCEL	chr11	+	121053550	121053732	121053629	121053732	121047527	121047667	4575	0,0,2	4,1,0	1,1,10	0,0,0	228	149	1.14e-05	0.00408023	0.0,0.0,1.0	1.0,1.0,1.0	-0.667
8623	ENSG00000115525.18	ST3GAL5	chr2	-	85852859	85853097	85852859	85853000	85861180	85861292	8623	0,4,3	2,1,4	3,1,2	0,0,0	246	149	1.4e-07	0.000132789	0.0,0.708,0.312	1.0,1.0,1.0	-0.66
6728	ENSG00000228794.10	LINC01128	chr1	+	850177	850351	850180	850351	849483	849602	6728	0,0,0	2,5,3	2,3,1	0,4,1	152	149	1.39e-05	0.00462077	0.0,0.0,0.0	1.0,0.424,0.495	-0.64
8622	ENSG00000115525.18	ST3GAL5	chr2	-	85852859	85853091	85852859	85853000	85861180	85861292	8622	3,5,1	2,1,4	4,1,1	0,0,0	240	149	3.43e-07	0.000219282	0.482,0.756,0.134	1.0,1.0,1.0	-0.543
4014	ENSG00000102710.20	SUPT20H	chr13	-	37045246	37045376	37045246	37045373	37047345	37047408	4014	2,1,3	4,3,3	2,3,2	1,0,0	152	149	3.46e-06	0.00182302	0.329,0.246,0.495	0.662,1.0,1.0	-0.531
4686	ENSG00000244026.6	FAM86DP	chr3	-	75426449	75426621	75426449	75426599	75432807	75432870	4686	1,0,1	0,2,4	1,3,4	0,3,0	171	149	0.000210911	0.0294913	1.0,0.0,0.179	1.0,0.466,1.0	-0.429
6005	ENSG00000131697.18	NPHP4	chr1	-	5905631	5905783	5905631	5905780	5909151	5909213	6005	1,3,1	2,0,6	1,2,3	0,0,1	152	149	0.000109557	0.0196959	0.329,1.0,0.14	1.0,1.0,0.746	-0.426
10957	ENSG00000286088.1	AC073585.1	chr10	-	122836830	122837048	122836830	122836899	122837403	122837554	10957	2,2,6	1,4,1	4,3,1	1,0,0	298	149	8.52e-06	0.00346413	0.5,0.2,0.75	0.667,1.0,1.0	-0.406
1236	ENSG00000185761.11	ADAMTSL5	chr19	-	1505866	1506316	1505866	1506308	1506738	1506928	1236	4,2,4	10,3,2	4,3,2	1,1,0	157	149	9.62e-05	0.0183142	0.275,0.388,0.655	0.792,0.74,1.0	-0.405
11688	ENSG00000149231.16	CCDC82	chr11	-	96383961	96386293	96383961	96384761	96389843	96389921	11688	10,2,4	3,1,2	10,6,6	1,0,0	298	149	6.55e-05	0.0139457	0.625,0.5,0.5	0.833,1.0,1.0	-0.403
9099	ENSG00000164611.13	PTTG1	chr5	+	160422301	160422893	160422708	160422893	160422206	160422236	9099	7,7,9	3,4,1	8,8,7	0,0,0	298	149	1.56e-07	0.000132789	0.538,0.467,0.818	1.0,1.0,1.0	-0.392
6914	ENSG00000114388.14	NPRL2	chr3	-	50348684	50349010	50348684	50348782	50349664	50349833	6914	11,4,5	2,4,3	2,7,4	0,0,1	298	149	3.36e-05	0.00910125	0.733,0.333,0.455	1.0,1.0,0.667	-0.382
2665	ENSG00000137868.19	STRA6	chr15	-	74196007	74196254	74196007	74196120	74197337	74197423	2665	10,8,13	4,2,4	7,3,5	0,0,0	283	149	2.72e-07	0.000186921	0.568,0.678,0.631	1.0,1.0,1.0	-0.374
10831	ENSG00000232677.9	LINC00665	chr19	-	36324923	36327275	36324923	36325887	36330252	36330492	10831	12,3,18	2,2,2	17,11,10	0,0,0	298	149	0.000394245	0.0435568	0.75,0.429,0.818	1.0,1.0,1.0	-0.334
12262	ENSG00000149182.15	ARFGAP2	chr11	-	47173758	47173915	47173758	47173882	47175181	47175313	12262	3,12,10	2,3,3	8,10,11	0,0,0	182	149	4.42e-06	0.00219853	0.551,0.766,0.732	1.0,1.0,1.0	-0.317
3951	ENSG00000107897.20	ACBD5	chr10	-	27240318	27240484	27240318	27240474	27242058	27242111	3951	5,10,7	3,3,3	1,10,8	0,0,0	159	149	1.33e-06	0.000791682	0.61,0.757,0.686	1.0,1.0,1.0	-0.316
13787	ENSG00000150477.15	KIAA1328	chr18	+	36834202	36834355	36834319	36834355	36832673	36833388	13787	3,8,8	6,2,2	2,2,3	0,1,0	266	149	0.000115338	0.0198492	0.219,0.691,0.691	1.0,0.528,1.0	-0.309
1947	ENSG00000262481.5	TMEM256-PLSCR3	chr17	-	7394103	7394734	7394103	7394267	7394907	7395090	1947	15,11,5	6,2,2	11,17,19	2,0,0	298	149	6.49e-05	0.0139457	0.556,0.733,0.556	0.733,1.0,1.0	-0.296
10683	ENSG00000090554.13	FLT3LG	chr19	+	49485963	49486231	49486014	49486231	49480551	49480620	10683	4,4,3	13,10,13	11,12,5	9,8,5	200	149	0.000462942	0.0460287	0.186,0.23,0.147	0.477,0.528,0.427	-0.29
6695	ENSG00000177873.14	ZNF619	chr3	+	40482199	40482349	40482229	40482349	40481862	40482016	6695	0,0,2	1,2,0	0,2,6	1,0,1	179	149	0.00024991	0.0338855	0.0,0.0,1.0	0.0,1.0,0.833	-0.278
7399	ENSG00000138459.9	SLC35A5	chr3	+	112581178	112581326	112581244	112581326	112580545	112580706	7399	7,10,15	6,0,6	8,7,13	1,0,0	215	149	5.15e-05	0.012131	0.447,1.0,0.634	0.847,1.0,1.0	-0.255
1984	ENSG00000091640.8	SPAG7	chr17	-	4960021	4960190	4960021	4960111	4960458	4960547	1984	12,8,5	4,7,1	6,6,7	1,0,1	228	149	0.000288057	0.0373597	0.662,0.428,0.766	0.797,1.0,0.821	-0.254
10263	ENSG00000106258.15	CYP3A5	chr7	-	99672579	99672915	99672579	99672679	99674532	99674585	10263	0,0,0	3,4,3	3,4,0	5,2,2	298	149	0.000479375	0.0460287	0.0,0.0,0.0	0.231,0.5,0.0	-0.244
2536	ENSG00000257108.2	NHLRC4	chr16	+	567470	569495	567495	569495	567004	567075	2536	1,0,1	2,7,2	3,6,2	2,4,7	174	149	0.000483484	0.0460287	0.3,0.0,0.3	0.562,0.562,0.197	-0.24
9234	ENSG00000172053.18	QARS1	chr3	-	49103344	49103466	49103344	49103431	49103630	49103706	9234	30,21,22	13,9,12	18,18,24	3,3,2	184	149	0.000549804	0.0487148	0.651,0.654,0.598	0.829,0.829,0.907	-0.221
4852	ENSG00000164050.13	PLXNB1	chr3	-	48419576	48420257	48419576	48419674	48420664	48420773	4852	12,11,22	2,2,3	14,24,17	0,1,0	298	149	0.000179977	0.0259777	0.75,0.733,0.786	1.0,0.923,1.0	-0.218
3664	ENSG00000159214.13	CCDC24	chr1	+	43993803	43993964	43993889	43993964	43992522	43992639	3664	8,8,2	5,3,0	10,11,15	2,0,0	235	149	0.000402662	0.0436126	0.504,0.628,1.0	0.76,1.0,1.0	-0.209
5977	ENSG00000090861.17	AARS1	chr16	-	70255727	70258217	70255727	70255836	70261043	70261157	5977	22,29,21	4,5,2	21,21,27	0,0,1	298	149	9.58e-06	0.003571	0.733,0.744,0.84	1.0,1.0,0.931	-0.205
9900	ENSG00000196387.10	ZNF140	chr12	+	133083462	133083561	133083465	133083561	133083102	133083229	9900	0,0,0	22,27,24	2,8,4	9,22,20	152	149	7.64e-08	9.77e-05	0.0,0.0,0.0	0.179,0.263,0.164	-0.202
12297	ENSG00000149809.17	TM7SF2	chr11	+	65112810	65113414	65113219	65113414	65111871	65112067	12297	22,13,24	2,2,3	23,17,11	0,0,0	298	149	0.000177863	0.0259777	0.846,0.765,0.8	1.0,1.0,1.0	-0.196
393	ENSG00000160298.18	C21orf58	chr21	-	46317207	46317348	46317207	46317268	46318011	46318220	393	15,28,21	20,33,33	34,51,38	22,28,23	229	149	0.000366339	0.0425762	0.328,0.356,0.293	0.501,0.542,0.518	-0.195
10442	ENSG00000147454.14	SLC25A37	chr8	+	23568258	23568378	23568321	23568378	23566107	23566336	10442	81,71,68	64,53,44	104,82,100	35,41,30	212	149	0.000258783	0.0340566	0.471,0.485,0.521	0.676,0.584,0.701	-0.161
4018	ENSG00000163482.12	STK36	chr2	+	218689858	218689956	218689885	218689956	218688696	218688876	4018	13,12,20	1,2,5	8,8,8	0,0,0	176	149	0.000124585	0.0208841	0.917,0.836,0.772	1.0,1.0,1.0	-0.158
740	ENSG00000170906.16	NDUFA3	chr19	+	54106763	54106961	54106810	54106961	54103113	54103188	740	30,28,19	6,2,3	18,15,30	0,0,0	196	149	8.42e-06	0.00346413	0.792,0.914,0.828	1.0,1.0,1.0	-0.155
12987	ENSG00000123349.15	PFDN5	chr12	+	53296429	53296551	53296453	53296551	53295838	53295941	12987	23,31,25	9,0,7	14,29,29	2,1,0	173	149	0.000564587	0.049285	0.688,1.0,0.755	0.858,0.962,1.0	-0.126
2979	ENSG00000112759.19	SLC29A1	chr6	+	44227259	44227342	44227262	44227342	44221585	44221685	2979	15,10,12	7,0,2	7,13,10	0,0,1	152	149	0.000329964	0.0410118	0.677,1.0,0.855	1.0,1.0,0.907	-0.125
12586	ENSG00000148288.13	GBGT1	chr9	-	133155900	133156065	133155900	133155936	133161466	133161532	12586	94133116	12,14,5	69,82,78	2,1,1	278	149	1.39e-05	0.00462077	0.808,0.836,0.926	0.949,0.978,0.977	-0.111
13729	ENSG00000234593.3	KAZN-AS1	chr1	-	14390685	14390751	14390685	14390744	14391458	14391578	13729	68,83,57	0,2,3	28,25,31	4,5,3	156	149	0.000412582	0.0439028	1.0,0.975,0.948	0.87,0.827,0.908	0.106
8304	ENSG00000048140.18	TSPAN17	chr5	+	176652778	176652913	176652811	176652913	176651753	176651900	8304	52,65,71	7,1,2	72,63,61	12,15,7	182	149	0.000417	0.0439028	0.859,0.982,0.967	0.831,0.775,0.877	0.108
11229	ENSG00000137074.20	APTX	chr9	-	32987543	32988129	32987543	32987731	32989758	32989895	11229	427409296	124,113,77	237330314	117150115	298	149	0.000172157	0.0259777	0.633,0.644,0.658	0.503,0.524,0.577	0.11
13947	ENSG00000161914.10	ZNF653	chr19	-	11486986	11487903	11486986	11487158	11495949	11496165	13947	14,28,26	0,0,0	26,29,34	1,1,6	298	149	0.000183054	0.0260024	1.0,1.0,1.0	0.929,0.935,0.739	0.132
4621	ENSG00000184014.9	DENND5A	chr11	-	9141939	9143485	9141939	9142108	9144096	9144278	4621	218134153	3,8,0	152132147	21,7,21	298	149	1.63e-07	0.000132789	0.973,0.893,1.0	0.784,0.904,0.778	0.133
9736	ENSG00000213079.10	SCAF8	chr6	+	154733794	154733930	154733846	154733930	154733377	154733503	9736	30,28,23	0,0,0	27,29,27	0,8,3	201	149	1.94e-05	0.00579476	1.0,1.0,1.0	1.0,0.729,0.87	0.134
9127	ENSG00000064012.22	CASP8	chr2	+	201266460	201266791	201266486	201266791	201260535	201260613	9127	12,18,14	0,0,0	15,19,6	2,6,0	175	149	0.000100558	0.0187477	1.0,1.0,1.0	0.865,0.729,1.0	0.135
7312	ENSG00000234350.5	AC007405.1	chr2	-	170723149	170723797	170723149	170723593	170727284	170727328	7312	6,1,1	5,7,5	0,0,0	3,4,4	298	149	0.000247316	0.0338855	0.375,0.067,0.091	0.0,0.0,0.0	0.178
10745	ENSG00000105492.16	SIGLEC6	chr19	-	51531159	51531519	51531159	51531411	51531581	51531803	10745	16,20,14	0,0,1	12,14,12	1,1,5	257	149	0.000392348	0.0435568	1.0,1.0,0.89	0.874,0.89,0.582	0.181
2857	ENSG00000221926.13	TRIM16	chr17	-	15677175	15677280	15677175	15677277	15677574	15677721	2857	16,17,19	0,1,1	8,14,8	4,2,2	152	149	0.000523759	0.0476533	1.0,0.943,0.949	0.662,0.873,0.797	0.187
2531	ENSG00000161996.19	WDR90	chr16	+	662672	662844	662678	662844	662219	662331	2531	16,14,10	1,0,0	13,18,6	4,3,2	155	149	8.22e-05	0.0163389	0.939,1.0,1.0	0.758,0.852,0.743	0.195
11302	ENSG00000197912.16	SPG7	chr16	+	89548979	89549336	89549080	89549336	89548002	89548113	11302	12,8,12	0,0,1	6,15,9	2,6,0	250	149	0.00014405	0.0234382	1.0,1.0,0.877	0.641,0.598,1.0	0.213
13039	ENSG00000176209.12	SMIM19	chr8	+	42548374	42548780	42548655	42548780	42541792	42542155	13039	3,2,2	3,0,0	1,0,1	1,3,0	298	149	0.000348661	0.0419391	0.333,1.0,1.0	0.333,0.0,1.0	0.333
7861	ENSG00000179818.14	PCBP1-AS1	chr2	-	70053730	70053994	70053730	70053792	70055655	70055910	7861	3,1,5	2,0,0	0,1,4	2,0,3	298	149	0.000404497	0.0436126	0.429,1.0,1.0	0.0,1.0,0.4	0.343
5154	ENSG00000118298.12	CA14	chr1	+	150261458	150261638	150261577	150261638	150260150	150260171	5154	5,3,7	0,0,0	8,9,4	1,3,2	268	149	0.000110045	0.0196959	1.0,1.0,1.0	0.816,0.625,0.527	0.344
8263	ENSG00000167646.14	DNAAF3	chr19	-	55165857	55166063	55165857	55166000	55166328	55166417	8263	26,17,27	4,1,4	17,18,15	9,9,20	212	149	1.66e-05	0.00528991	0.82,0.923,0.826	0.57,0.584,0.345	0.357
8264	ENSG00000167646.14	DNAAF3	chr19	-	55165857	55166077	55165857	55166000	55166328	55166417	8264	29,20,29	4,1,4	18,18,16	9,9,20	226	149	5.91e-06	0.00264628	0.827,0.93,0.827	0.569,0.569,0.345	0.367
11329	ENSG00000187735.14	TCEA1	chr8	-	54002891	54003086	54002891	54002940	54010429	54010492	11329	10,5,6	3,5,3	1,3,0	4,5,9	295	149	6.8e-05	0.0141593	0.627,0.336,0.503	0.112,0.233,0.0	0.374
6646	ENSG00000224843.8	LINC00240	chr6	+	27023749	27023925	27023764	27023925	27023253	27023397	6646	5,1,2	0,6,2	0,1,0	3,1,2	164	149	0.000150141	0.0235722	1.0,0.132,0.476	0.0,0.476,0.0	0.377
1515	ENSG00000070495.15	JMJD6	chr17	-	76721262	76721356	76721262	76721351	76721797	76721933	1515	15,8,8	3,0,0	7,2,6	1,5,5	154	149	0.000502126	0.0468075	0.829,1.0,1.0	0.871,0.279,0.537	0.381
4682	ENSG00000238105.7	GOLGA2P5	chr12	-	100157164	100157445	100157164	100157256	100157527	100157739	4682	3,3,5	1,0,0	1,6,2	2,0,3	298	149	0.000468293	0.0460287	0.6,1.0,1.0	0.2,1.0,0.25	0.383
11330	ENSG00000187735.14	TCEA1	chr8	-	54002891	54003092	54002891	54002940	54010429	54010492	11330	13,7,5	3,5,3	1,4,0	4,5,9	298	149	0.000114057	0.0198492	0.684,0.412,0.455	0.111,0.286,0.0	0.385
2768	ENSG00000166762.19	CATSPER2	chr15	-	43647916	43648066	43647916	43648063	43649726	43649879	2768	3,6,2	1,0,0	2,0,9	1,4,2	152	149	4.97e-05	0.012131	0.746,1.0,1.0	0.662,0.0,0.815	0.423
6874	ENSG00000141279.17	NPEPPS	chr17	+	47577044	47577160	47577080	47577160	47569416	47569494	6874	4,4,9	0,2,1	3,4,2	5,4,2	185	149	0.00034678	0.0419391	1.0,0.617,0.879	0.326,0.446,0.446	0.426
6435	ENSG00000049167.15	ERCC8	chr5	-	60924290	60924508	60924290	60924367	60928863	60928959	6435	6,3,7	0,6,5	0,1,0	1,1,6	290	149	2.13e-05	0.00616182	1.0,0.204,0.418	0.0,0.339,0.0	0.428
11134	ENSG00000113761.12	ZNF346	chr5	+	177050702	177050936	177050750	177050936	177022695	177022913	11134	4,9,6	0,0,0	3,2,4	6,2,0	197	149	1.9e-05	0.00579476	1.0,1.0,1.0	0.274,0.431,1.0	0.432
13372	ENSG00000112787.14	FBRSL1	chr12	+	132508152	132508350	132508155	132508350	132507251	132507388	13372	2,4,6	0,2,1	2,3,3	2,9,5	152	149	0.000175983	0.0259777	1.0,0.662,0.855	0.495,0.246,0.37	0.469
1446	ENSG00000228705.2	LINC00659	chr20	-	62775314	62775520	62775314	62775479	62776311	62776982	1446	2,3,2	0,2,0	0,4,2	4,3,1	190	149	0.000431851	0.0449376	1.0,0.541,1.0	0.0,0.511,0.611	0.473
4684	ENSG00000244026.6	FAM86DP	chr3	-	75426449	75426621	75426449	75426599	75429135	75429237	4684	1,1,1	1,0,0	0,3,2	2,6,1	171	149	4.54e-05	0.0119585	0.466,1.0,1.0	0.0,0.303,0.635	0.509
2764	ENSG00000205771.6	CATSPER2P1	chr15	-	43745021	43745170	43745021	43745167	43746213	43746285	2764	1,3,1	0,1,2	0,1,0	2,3,2	152	149	4.84e-05	0.012131	1.0,0.746,0.329	0.0,0.246,0.0	0.61
11706	ENSG00000123240.17	OPTN	chr10	+	13109096	13109288	13109111	13109288	13108961	13109015	11706	1,1,1	0,0,0	1,1,0	2,2,3	164	149	1.38e-11	6.18e-08	1.0,1.0,1.0	0.312,0.312,0.0	0.792

## Sheet: PA-A5SS
ID	GeneID	geneSymbol	chr	strand	longExonStart_0base	longExonEnd	shortES	shortEE	flankingES	flankingEE	ID	IJC_SAMPLE_1	SJC_SAMPLE_1	IJC_SAMPLE_2	SJC_SAMPLE_2	IncFormLen	SkipFormLen	PValue	FDR	IncLevel1	IncLevel2	IncLevelDifference
4087	ENSG00000060656.20	PTPRU	chr1	+	29311455	29311553	29311455	29311544	29311642	29311759	4087	4,3,1	1,0,0	0,3,0	3,1,1	158	149	5.24e-06	0.00290291	0.79,1.0,1.0	0.0,0.739,0.0	0.684
7899	ENSG00000197905.10	TEAD4	chr12	+	2959947	2960353	2959947	2960196	3011003	3011068	7899	3,4,6	2,0,0	0,2,3	1,5,3	298	149	1.81e-05	0.0069009	0.429,1.0,1.0	0.0,0.167,0.333	0.643
1738	ENSG00000214432.9	VPS33B-DT	chr15	+	91023312	91023971	91023312	91023594	91029880	91030241	1738	2,2,0	0,0,1	2,0,0	4,3,3	298	149	5.56e-05	0.0131745	1.0,1.0,0.0	0.2,0.0,0.0	0.6
3509	ENSG00000118298.12	CA14	chr1	+	150260150	150260248	150260150	150260171	150261577	150261638	3509	3,3,3	0,0,0	2,2,2	1,3,2	226	149	9.05e-07	0.000612316	1.0,1.0,1.0	0.569,0.305,0.397	0.576
6588	ENSG00000116198.14	CEP104	chr1	-	3829132	3829373	3829265	3829373	3828884	3828971	6588	2,1,5	0,0,0	2,3,3	2,2,1	282	149	7.76e-05	0.0157516	1.0,1.0,1.0	0.346,0.442,0.613	0.533
3455	ENSG00000148498.16	PARD3	chr10	-	34347955	34348115	34347964	34348115	34346197	34346449	3455	1,4,2	2,4,0	0,0,1	7,3,3	158	149	8.71e-06	0.003789	0.32,0.485,1.0	0.0,0.0,0.239	0.522
2236	ENSG00000109065.12	NAT9	chr17	-	74775598	74775707	74775621	74775707	74773865	74773939	2236	4,7,5	1,0,1	2,3,1	2,5,2	172	149	6.93e-06	0.00324607	0.776,1.0,0.812	0.464,0.342,0.302	0.493
6832	ENSG00000142794.19	NBPF3	chr1	+	21478143	21478227	21478143	21478196	21479348	21479400	6832	1,2,4	3,1,2	0,0,0	1,2,2	180	149	3.43e-06	0.00208629	0.216,0.623,0.623	0.0,0.0,0.0	0.487
4614	ENSG00000116353.16	MECR	chr1	-	29220833	29220921	29220837	29220921	29216587	29216812	4614	4,5,0	2,1,11	0,1,0	7,6,7	153	149	9.46e-05	0.0179921	0.661,0.83,0.0	0.0,0.14,0.0	0.45
7534	ENSG00000155957.18	TMBIM4	chr12	-	66168914	66169353	66169289	66169353	66153339	66153448	7534	9,13,15	0,2,2	3,11,5	7,4,3	298	149	0.000400435	0.0433293	1.0,0.765,0.789	0.176,0.579,0.455	0.448
3874	ENSG00000028203.18	VEZT	chr12	+	95258244	95258287	95258244	95258282	95262905	95263081	3874	5,1,6	1,1,0	3,4,0	5,2,1	154	149	0.000513893	0.0496682	0.829,0.492,1.0	0.367,0.659,0.0	0.432
5093	ENSG00000137449.17	CPEB2	chr4	+	15007304	15007595	15007304	15007586	15017187	15017278	5093	2,1,5	3,1,7	0,0,1	5,4,4	158	149	2.87e-05	0.0102729	0.386,0.485,0.402	0.0,0.0,0.191	0.361
5723	ENSG00000147862.17	NFIB	chr9	-	14116180	14116346	14116207	14116346	14112998	14113081	5723	3,5,3	0,1,1	1,2,6	3,2,1	176	149	0.000403161	0.0433293	1.0,0.809,0.717	0.22,0.458,0.836	0.337
82	ENSG00000281566.3	AL157778.1	chrX	+	98731530	98731584	98731530	98731577	98785026	98785124	82	5,2,4	7,7,7	0,1,0	3,4,3	156	149	5.77e-05	0.0131745	0.406,0.214,0.353	0.0,0.193,0.0	0.26
1556	ENSG00000101294.18	HM13	chr20	+	31538178	31538554	31538178	31538359	31544946	31545035	1556	7,6,19	1,0,1	7,10,10	2,4,2	298	149	0.000405612	0.0433293	0.778,1.0,0.905	0.636,0.556,0.714	0.259
2253	ENSG00000184584.13	STING1	chr5	-	139481158	139482302	139482209	139482302	139478269	139478508	2253	2,3,5	0,0,1	10,7,4	0,2,4	298	149	0.000373924	0.0429589	1.0,1.0,0.714	1.0,0.636,0.333	0.248
6928	ENSG00000007372.24	PAX6	chr11	-	31811114	31811331	31811212	31811331	31810827	31811015	6928	4,5,4	0,0,0	11,11,15	2,2,3	247	149	0.000134184	0.0221248	1.0,1.0,1.0	0.768,0.768,0.751	0.238
5049	ENSG00000072195.15	SPEG	chr2	+	219443107	219443440	219443107	219443150	219444029	219444059	5049	1,2,4	1,4,2	0,0,1	5,4,1	298	149	0.000414359	0.0435005	0.333,0.2,0.5	0.0,0.0,0.333	0.233
7155	ENSG00000104756.16	KCTD9	chr8	-	25446079	25446250	25446128	25446250	25440576	25440673	7155	1,2,6	7,3,2	0,1,0	2,1,3	198	149	0.000294439	0.0391533	0.097,0.334,0.693	0.0,0.429,0.0	0.232
8474	ENSG00000168876.9	ANKRD49	chr11	+	94496603	94497118	94496603	94496951	94497901	94497964	8474	15,10,15	0,1,0	7,13,19	5,2,0	298	149	0.00034223	0.0408596	1.0,0.833,1.0	0.412,0.765,1.0	0.219
2753	ENSG00000100983.12	GSS	chr20	-	34942487	34943006	34942930	34943006	34936942	34937023	2753	47,35,34	2,3,0	29,21,30	6,4,6	298	149	0.000436757	0.0450748	0.922,0.854,1.0	0.707,0.724,0.714	0.21
4800	ENSG00000058673.17	ZC3H11A	chr1	+	203795653	203795794	203795653	203795775	203816925	203817124	4800	17,8,20	0,2,0	13,12,15	5,4,4	168	149	4.07e-05	0.0118	1.0,0.78,1.0	0.698,0.727,0.769	0.195
8737	ENSG00000123349.15	PFDN5	chr12	+	53296429	53296551	53296429	53296467	53297849	53297924	8737	108,101,60	7,5,8	55,43,40	8,12,16	233	149	0.000135584	0.0221248	0.908,0.928,0.827	0.815,0.696,0.615	0.179
1137	ENSG00000181513.15	ACBD4	chr17	+	45135686	45136232	45135686	45135953	45136499	45136620	1137	11,8,12	0,0,1	18,18,24	0,6,4	298	149	0.000193521	0.0294587	1.0,1.0,0.857	1.0,0.6,0.75	0.169
4272	ENSG00000180198.16	RCC1	chr1	+	28508829	28508905	28508829	28508901	28516724	28516867	4272	65,46,82	6,2,2	37,47,46	12,9,4	153	149	0.000446056	0.0452672	0.913,0.957,0.976	0.75,0.836,0.918	0.114
3148	ENSG00000184014.9	DENND5A	chr11	-	9142721	9144278	9144096	9144278	9141939	9142108	3148	299292190	3,8,0	253207203	21,7,21	298	149	2.68e-08	4.08e-05	0.98,0.948,1.0	0.858,0.937,0.829	0.101
6974	ENSG00000147454.14	SLC25A37	chr8	+	23566107	23566813	23566107	23566336	23568321	23568378	6974	327302264	64,53,44	300392423	35,41,30	298	149	3.72e-05	0.0113406	0.719,0.74,0.75	0.811,0.827,0.876	-0.102
4295	ENSG00000167107.13	ACSF2	chr17	+	50461241	50461370	50461241	50461287	50461632	50461686	4295	34,36,18	3,3,3	45,26,28	0,0,1	232	149	0.00025532	0.0353328	0.879,0.885,0.794	1.0,1.0,0.947	-0.13
249	ENSG00000178026.13	LRRC75B	chr22	-	24592216	24593073	24592862	24593073	24589820	24589949	249	0,1,0	5,7,3	4,4,1	6,7,10	298	149	0.000319042	0.0403104	0.0,0.067,0.0	0.25,0.222,0.048	-0.151
5303	ENSG00000179818.14	PCBP1-AS1	chr2	-	70086054	70086273	70086251	70086273	70085546	70085624	5303	17,11,16	1,2,4	16,7,9	0,0,1	298	149	0.000513058	0.0496682	0.895,0.733,0.667	1.0,1.0,0.818	-0.174
2118	ENSG00000235823.3	OLMALINC	chr10	+	100373567	100374083	100373567	100374012	100380982	100381109	2118	0,0,0	4,14,12	1,5,2	4,13,6	220	149	7.03e-05	0.0147646	0.0,0.0,0.0	0.145,0.207,0.184	-0.179
398	ENSG00000244687.12	UBE2V1	chr20	-	50115698	50115954	50115829	50115954	50115484	50115621	398	19,18,29	2,3,3	38,33,34	0,0,0	280	149	3.72e-05	0.0113406	0.835,0.761,0.837	1.0,1.0,1.0	-0.189
2542	ENSG00000110881.12	ASIC1	chr12	+	50080497	50080727	50080497	50080589	50081101	50081181	2542	1,0,1	2,7,8	7,6,3	6,10,5	287	149	5.65e-05	0.0131745	0.206,0.0,0.061	0.377,0.238,0.238	-0.195
4277	ENSG00000121940.16	CLCC1	chr1	-	108934619	108934942	108934624	108934942	108929979	108930204	4277	0,1,0	1,4,3	4,0,3	4,1,5	154	149	7.03e-05	0.0147646	0.0,0.195,0.0	0.492,0.0,0.367	-0.221
8772	ENSG00000170581.14	STAT2	chr12	-	56349344	56349509	56349425	56349509	56348528	56348623	8772	14,14,6	3,0,6	10,8,10	0,1,0	230	149	0.000214596	0.0311113	0.751,1.0,0.393	1.0,0.838,1.0	-0.231
4787	ENSG00000283580.3	AC098484.3	chr1	+	42767305	42767624	42767305	42767390	42773545	42773649	4787	21,17,8	2,5,4	10,10,5	0,0,1	298	149	4.89e-05	0.0131745	0.84,0.63,0.5	1.0,1.0,0.714	-0.248
2119	ENSG00000235823.3	OLMALINC	chr10	+	100373567	100374080	100373567	100374012	100381215	100381448	2119	0,0,0	11,16,10	1,5,2	1,10,9	217	149	5.53e-05	0.0131745	0.0,0.0,0.0	0.407,0.256,0.132	-0.265
2120	ENSG00000235823.3	OLMALINC	chr10	+	100373567	100374134	100373567	100374012	100381215	100381448	2120	0,0,0	11,16,10	1,5,5	1,10,9	271	149	7.23e-07	0.000550097	0.0,0.0,0.0	0.355,0.216,0.234	-0.268
8167	ENSG00000247595.4	SPTY2D1OS	chr11	+	18601091	18601180	18601091	18601164	18603157	18603195	8167	6,7,7	2,3,2	2,5,8	0,0,0	165	149	5.84e-05	0.0131745	0.73,0.678,0.76	1.0,1.0,1.0	-0.277
529	ENSG00000160336.16	ZNF761	chr19	+	53445000	53445219	53445000	53445123	53447195	53447283	529	14,9,10	6,4,3	6,6,6	0,1,0	245	149	1.15e-05	0.00465193	0.587,0.578,0.67	1.0,0.785,1.0	-0.317
1068	ENSG00000256525.8	POLG2	chr17	-	64483963	64485868	64485727	64485868	64480288	64480389	1068	7,6,13	3,3,1	9,13,23	0,0,0	298	149	6.49e-06	0.00324607	0.538,0.5,0.867	1.0,1.0,1.0	-0.365
4660	ENSG00000114388.14	NPRL2	chr3	-	50349912	50350022	50349930	50350022	50349385	50349494	4660	3,0,1	2,3,1	3,3,1	1,0,1	167	149	0.00035645	0.0417389	0.572,0.0,0.472	0.728,1.0,0.472	-0.385
678	ENSG00000011600.12	TYROBP	chr19	-	35908167	35908295	35908174	35908295	35907445	35907580	678	0,0,0	6,1,2	0,2,4	1,1,3	156	149	0.000295788	0.0391533	0.0,0.0,0.0	0.0,0.656,0.56	-0.405
4278	ENSG00000121940.16	CLCC1	chr1	-	108962308	108963453	108963360	108963453	108947610	108947718	4278	7,5,4	6,2,2	7,8,9	0,0,0	298	149	6.02e-10	1.83e-06	0.368,0.556,0.5	1.0,1.0,1.0	-0.525
6027	ENSG00000173064.13	HECTD4	chr12	-	112264083	112264212	112264089	112264212	112261304	112261429	6027	1,5,5	8,3,6	6,3,2	1,0,0	155	149	5.72e-07	0.000497609	0.107,0.616,0.445	0.852,1.0,1.0	-0.561
534	ENSG00000182310.15	SPACA6	chr19	+	51704029	51704206	51704029	51704186	51704437	51704576	534	6,1,2	8,8,6	3,2,1	0,2,0	169	149	0.000138075	0.0221248	0.398,0.099,0.227	1.0,0.469,1.0	-0.582
6933	ENSG00000215146.5	BX322639.1	chr10	-	42340500	42340556	42340515	42340556	42339385	42339483	6933	0,0,0	1,1,3	2,3,1	0,3,0	164	149	2.92e-07	0.000296159	0.0,0.0,0.0	1.0,0.476,1.0	-0.825
8793	ENSG00000076067.13	RBMS2	chr12	+	56587553	56587664	56587553	56587659	56588293	56588374	8793	0,0,0	2,2,2	1,2,5	0,0,1	154	149	2.98e-14	1.81e-10	0.0,0.0,0.0	1.0,1.0,0.829	-0.943

## Sheet: PA-MXE
ID	GeneID	geneSymbol	chr	strand	1stExonStart_0base	1stExonEnd	2ndExonStart_0base	2ndExonEnd	upstreamES	upstreamEE	downstreamES	downstreamEE	ID	IJC_SAMPLE_1	SJC_SAMPLE_1	IJC_SAMPLE_2	SJC_SAMPLE_2	IncFormLen	SkipFormLen	PValue	FDR	IncLevel1	IncLevel2	IncLevelDifference
14510	ENSG00000167733.14	HSD11B1L	chr19	+	5684992	5685119	5686415	5686527	5684818	5684905	5686899	5686991	14510	2,3,1	2,1,0	0,0,0	3,4,3	276	261	5.15e-07	0.00212414	0.486,0.739,1.0	0.0,0.0,0.0	0.742
16544	ENSG00000206530.11	CFAP44	chr3	-	113366038	113366309	113379305	113379551	113363476	113363532	113380898	113381060	16544	2,2,1	0,0,0	5,1,0	1,3,3	298	298	9.82e-07	0.00227429	1.0,1.0,1.0	0.833,0.25,0.0	0.639
7209	ENSG00000089351.15	GRAMD1A	chr19	+	35002421	35002543	35002744	35002825	35000371	35000486	35009118	35009329	7209	1,2,0	0,0,1	1,0,0	2,3,3	271	230	0.000111925	0.0411434	1.0,1.0,0.0	0.298,0.0,0.0	0.567
8924	ENSG00000250337.7	PURPL	chr5	+	27476068	27476158	27477638	27477801	27475534	27475695	27494234	27494335	8924	4,4,1	0,2,4	1,0,0	3,3,3	239	298	4.12e-06	0.0046085	1.0,0.714,0.238	0.294,0.0,0.0	0.553
5024	ENSG00000064787.13	BCAS1	chr20	-	53957431	53957497	53975388	53975430	53953431	53953695	53985286	53985499	5024	4,2,0	0,2,1	0,0,0	1,2,1	191	215	2.69e-05	0.0158742	1.0,0.53,0.0	0.0,0.0,0.0	0.51
8926	ENSG00000250337.7	PURPL	chr5	+	27476068	27476158	27489281	27489386	27475534	27475695	27494234	27494335	8926	4,4,1	5,5,0	1,0,0	1,2,1	239	254	0.000133204	0.043936	0.46,0.46,1.0	0.515,0.0,0.0	0.468
14730	ENSG00000249859.12	PVT1	chr8	+	128049587	128049748	128070159	128070361	128049408	128049441	128100979	128101256	14730	2,2,3	5,3,3	0,0,0	6,1,1	298	298	5.98e-06	0.00580123	0.286,0.4,0.5	0.0,0.0,0.0	0.395
17996	ENSG00000170919.16	TPT1-AS1	chr13	+	45379925	45380001	45383159	45383235	45379194	45379335	45389734	45389820	17996	3,0,3	0,1,0	1,3,0	3,2,2	225	225	0.000155529	0.0468099	1.0,0.0,1.0	0.25,0.6,0.0	0.383
14799	ENSG00000136147.18	PHF11	chr13	+	49518017	49518151	49520893	49520940	49513058	49513166	49522042	49522060	14799	27,14,26	5,5,5	9,4,11	7,11,10	283	196	0.000104968	0.0402588	0.789,0.66,0.783	0.471,0.201,0.432	0.376
13051	ENSG00000140022.13	STON2	chr14	-	81270669	81270872	81324016	81324187	81260781	81261931	81370987	81371185	13051	4,7,4	0,0,2	3,4,4	2,4,4	298	298	0.00010323	0.0402588	1.0,1.0,0.667	0.6,0.5,0.5	0.356
17382	ENSG00000123352.18	SPATS2	chr12	+	49387053	49387137	49406472	49406565	49371227	49371290	49460769	49461037	17382	2,7,4	4,6,6	0,2,1	6,12,11	233	242	5.69e-05	0.0284291	0.342,0.548,0.409	0.0,0.148,0.086	0.355
5167	ENSG00000131374.14	TBC1D5	chr3	-	17428449	17428519	17508473	17508605	17406417	17406526	17622647	17622765	5167	4,15,7	10,13,5	4,2,1	13,12,21	281	219	0.000159544	0.0468099	0.238,0.473,0.522	0.193,0.115,0.036	0.296
12086	ENSG00000250903.9	GMDS-DT	chr6	+	2269697	2269799	2271815	2273417	2263600	2263684	2283498	2283774	12086	6,3,5	1,0,0	5,4,8	2,4,1	251	298	0.000127384	0.0429536	0.877,1.0,1.0	0.748,0.543,0.905	0.227
11663	ENSG00000283269.1	AC005524.1	chr19	-	28724818	28724989	28726298	28726337	28724275	28724318	28727579	28727777	11663	4,6,0	11,14,12	1,0,0	9,4,6	188	298	0.000164624	0.0468099	0.366,0.405,0.0	0.15,0.0,0.0	0.207
16473	ENSG00000133816.17	MICAL2	chr11	+	12249183	12249246	12255642	12255750	12243986	12244112	12256784	12256971	16473	17,14,10	0,0,0	11,26,18	4,3,8	212	257	1.06e-06	0.00227429	1.0,1.0,1.0	0.769,0.913,0.732	0.195
3337	ENSG00000128915.12	ICE2	chr15	-	60476062	60476167	60477936	60478069	60468060	60468162	60479071	60479132	3337	4,5,7	19,17,15	0,2,0	13,21,11	282	254	1.68e-05	0.0126161	0.159,0.209,0.296	0.0,0.079,0.0	0.195
10983	ENSG00000215114.10	UBXN2B	chr8	+	58439632	58439770	58445906	58446068	58434857	58434948	58447388	58447684	10983	7,7,5	38,28,21	0,1,0	25,32,35	287	298	9.81e-08	0.000808662	0.161,0.206,0.198	0.0,0.031,0.0	0.178
15639	ENSG00000165699.15	TSC1	chr9	-	132925586	132925739	132928766	132928952	132923347	132923492	132935032	132935095	15639	75,96,67	26,23,15	58,67,73	34,52,36	298	298	4.35e-05	0.0231347	0.743,0.807,0.817	0.63,0.563,0.67	0.168
10989	ENSG00000148985.20	PGAP2	chr11	+	3811249	3811424	3822908	3822993	3808293	3808315	3824269	3824376	10989	49,41,55	0,1,1	48,51,37	9,3,3	298	234	2.54e-05	0.0158742	1.0,0.97,0.977	0.807,0.93,0.906	0.101
10744	ENSG00000157985.19	AGAP1	chr2	+	235908737	235908906	235930764	235930923	235883344	235883449	235968461	235968623	10744	158138115	43,22,26	121160112	13,8,10	298	298	2.32e-06	0.00381986	0.786,0.863,0.816	0.903,0.952,0.918	-0.103
5235	ENSG00000130714.18	POMT1	chr9	+	131507367	131507514	131508910	131509022	131506402	131506453	131509742	131509808	5235	141,115,94	150,135,83	123116151	65,87,85	296	261	0.000127198	0.0429536	0.453,0.429,0.5	0.625,0.54,0.61	-0.131
3350	ENSG00000157450.16	RNF111	chr15	+	59084101	59084254	59085658	59085785	59080935	59081284	59089666	59089759	3350	5,3,2	53,72,44	15,10,6	37,42,49	298	276	7.99e-05	0.0329523	0.08,0.037,0.04	0.273,0.181,0.102	-0.133
8080	ENSG00000188672.19	RHCE	chr1	-	25370466	25370540	25375348	25375428	25362430	25362553	25388975	25389113	8080	1,1,0	16,18,18	8,3,3	11,23,32	229	223	0.000162209	0.0468099	0.057,0.051,0.0	0.415,0.113,0.084	-0.168
8440	ENSG00000059145.19	UNKL	chr16	-	1371518	1371611	1385207	1385385	1370129	1370357	1390631	1390694	8440	12,11,4	48,50,42	16,24,15	26,42,30	298	242	7.75e-05	0.0327752	0.169,0.152,0.072	0.333,0.317,0.289	-0.182
4323	ENSG00000118482.12	PHF3	chr6	+	63684128	63685911	63691736	63692043	63679999	63680161	63694580	63694764	4323	46,35,48	74,66,78	71,84,73	48,70,68	298	298	1.27e-05	0.00994957	0.383,0.347,0.381	0.597,0.545,0.518	-0.183
838	ENSG00000125846.15	ZNF133	chr20	+	18305007	18305178	18305667	18305807	18297984	18298062	18306297	18306393	838	0,0,1	15,17,25	3,2,5	9,10,19	298	289	2e-05	0.0137729	0.0,0.0,0.037	0.244,0.162,0.203	-0.191
839	ENSG00000125846.15	ZNF133	chr20	+	18305007	18305178	18305680	18305807	18297984	18298062	18306297	18306393	839	0,0,1	16,17,23	3,2,5	9,9,15	298	276	1.12e-05	0.00928304	0.0,0.0,0.039	0.236,0.171,0.236	-0.201
4122	ENSG00000106404.14	CLDN15	chr7	-	101232832	101232914	101234277	101234442	101232603	101232720	101236746	101236886	4122	8,5,9	32,26,45	20,12,19	19,26,28	298	231	0.000152796	0.0468099	0.162,0.13,0.134	0.449,0.263,0.345	-0.21
17348	ENSG00000015153.15	YAF2	chr12	-	42199135	42199235	42210547	42210619	42161612	42161765	42237598	42237724	17348	9,2,15	2,1,8	4,13,17	0,1,0	221	249	5.93e-06	0.00580123	0.835,0.693,0.679	1.0,0.936,1.0	-0.243
12566	ENSG00000233184.7	AC093157.1	chr1	+	101072659	101072830	101075275	101075394	101025877	101026061	101077362	101077508	12566	7,13,15	4,4,2	20,11,10	0,0,0	298	268	1.84e-06	0.00336984	0.611,0.745,0.871	1.0,1.0,1.0	-0.258
3611	ENSG00000135316.19	SYNCRIP	chr6	-	85623976	85624112	85636966	85637143	85614980	85615347	85640220	85640328	3611	24,22,21	30,28,23	43,55,43	19,17,17	298	285	8.18e-07	0.00227429	0.433,0.429,0.466	0.684,0.756,0.708	-0.273
3011	ENSG00000153066.13	TXNDC11	chr16	-	11703669	11703750	11721313	11721435	11700451	11700564	11721576	11721670	3011	1,1,0	4,0,5	0,3,2	1,0,0	271	230	7.67e-06	0.00702358	0.175,1.0,0.0	0.0,1.0,1.0	-0.275
2255	ENSG00000108306.13	FBXL20	chr17	-	39303584	39303639	39343179	39343241	39301000	39301075	39402172	39402523	2255	1,0,0	4,4,7	4,3,3	2,12,10	211	204	7.58e-05	0.0327752	0.195,0.0,0.0	0.659,0.195,0.225	-0.295
13211	ENSG00000187953.10	PMS2CL	chr7	+	6741684	6741852	6746087	6746188	6737075	6737936	6747035	6747205	13211	15,16,11	16,17,20	19,22,24	6,10,4	298	250	4.13e-05	0.0226831	0.44,0.441,0.316	0.727,0.649,0.834	-0.338
6882	ENSG00000088367.23	EPB41L1	chr20	+	36214356	36214440	36218875	36218962	36212271	36212376	36221863	36221944	6882	0,0,2	5,7,8	1,6,6	9,5,4	233	236	0.000123385	0.0429536	0.0,0.0,0.202	0.101,0.549,0.603	-0.35
6372	ENSG00000143224.18	PPOX	chr1	+	161167338	161167486	161169659	161169720	161167099	161167234	161170619	161170769	6372	9,16,6	5,6,3	4,4,11	0,0,1	297	210	3.91e-06	0.0046085	0.56,0.653,0.586	1.0,1.0,0.886	-0.362
14621	ENSG00000234948.2	LINC01524	chr20	+	52355321	52355359	52442499	52442638	52304954	52304991	52530887	52530948	14621	4,1,3	5,4,1	4,2,6	0,0,0	187	288	4.99e-07	0.00212414	0.552,0.278,0.822	1.0,1.0,1.0	-0.449
6379	ENSG00000143224.18	PPOX	chr1	+	161167354	161167486	161169659	161169720	161167099	161167234	161170619	161170769	6379	5,4,2	5,6,3	3,2,3	0,0,1	281	210	3.17e-06	0.00435693	0.428,0.333,0.333	1.0,1.0,0.692	-0.533
6687	ENSG00000117054.15	ACADM	chr1	+	75739979	75740110	75749418	75749559	75732852	75732922	75761121	75761370	6687	1,0,0	8,4,3	2,4,2	3,2,1	280	290	1.1e-06	0.00227429	0.115,0.0,0.0	0.408,0.674,0.674	-0.547
7759	ENSG00000230189.7	AC008267.2	chr7	-	66429883	66430017	66439134	66439302	66427948	66428040	66450070	66450236	7759	1,0,0	1,2,8	2,2,2	2,1,0	298	283	2.96e-06	0.00435693	0.487,0.0,0.0	0.487,0.655,1.0	-0.552
17125	ENSG00000178105.11	DDX10	chr11	+	108731537	108731679	108746245	108746295	108722996	108723462	108838445	108838565	17125	0,0,1	2,3,2	2,2,1	0,1,0	291	199	2.29e-08	0.000377578	0.0,0.0,0.255	1.0,0.578,1.0	-0.774

## Sheet: PA-RI
ID	GeneID	geneSymbol	chr	strand	riExonStart_0base	riExonEnd	upstreamES	upstreamEE	downstreamES	downstreamEE	ID	IJC_SAMPLE_1	SJC_SAMPLE_1	IJC_SAMPLE_2	SJC_SAMPLE_2	IncFormLen	SkipFormLen	PValue	FDR	IncLevel1	IncLevel2	IncLevelDifference
4650	ENSG00000019144.19	PHLDB1	chr11	+	118644071	118644691	118644071	118644174	118644646	118644691	4650	4,2,2	0,0,0	3,2,6	3,3,5	298	149	1e-10	2.86e-07	1.0,1.0,1.0	0.333,0.25,0.375	0.681
7614	ENSG00000087053.20	MTMR2	chr11	-	95862271	95865676	95862271	95862366	95865439	95865676	7614	6,5,5	0,1,0	2,1,2	3,2,2	298	149	1.28e-07	0.000104204	1.0,0.714,1.0	0.25,0.2,0.333	0.644
6688	ENSG00000185024.17	BRF1	chr14	-	105219150	105220130	105219150	105219298	105220068	105220130	6688	5,5,1	0,1,0	0,4,6	4,2,3	298	149	3.9e-06	0.00139154	1.0,0.714,1.0	0.0,0.5,0.5	0.571
3060	ENSG00000145020.16	AMT	chr3	-	49418970	49419405	49418970	49419151	49419259	49419405	3060	10,10,2	0,1,1	1,7,0	6,2,3	257	149	3.54e-06	0.00134543	1.0,0.853,0.537	0.088,0.67,0.0	0.544
8165	ENSG00000130813.18	SHFL	chr19	+	10089110	10089378	10089110	10089208	10089306	10089378	8165	2,3,1	0,1,0	0,7,5	5,4,3	247	149	1.86e-05	0.00462747	1.0,0.644,1.0	0.0,0.514,0.501	0.543
7521	ENSG00000137700.18	SLC37A4	chr11	-	119027627	119027872	119027627	119027724	119027725	119027872	7521	4,1,1	1,0,3	1,0,0	1,1,1	150	149	8.92e-05	0.0138804	0.799,1.0,0.249	0.498,0.0,0.0	0.517
4166	ENSG00000164683.18	HEY1	chr8	-	79766650	79767092	79766650	79766732	79766996	79767092	4166	6,6,3	4,3,1	0,0,0	1,4,2	298	149	1.31e-08	1.86e-05	0.429,0.5,0.6	0.0,0.0,0.0	0.51
8166	ENSG00000130813.18	SHFL	chr19	+	10089306	10089695	10089306	10089378	10089656	10089695	8166	6,2,1	1,1,0	4,2,2	7,2,4	298	149	0.000207739	0.0214826	0.75,0.5,1.0	0.222,0.333,0.2	0.498
2953	ENSG00000238105.7	GOLGA2P5	chr12	-	100157164	100157739	100157164	100157256	100157527	100157739	2953	2,2,5	1,0,0	0,7,1	2,0,3	298	149	9.24e-05	0.0138804	0.5,1.0,1.0	0.0,1.0,0.143	0.452
2549	ENSG00000251442.6	LINC01094	chr4	+	78680760	78682683	78680760	78681664	78682085	78682683	2549	2,1,9	0,0,0	8,4,3	2,0,4	298	149	0.000179787	0.020947	1.0,1.0,1.0	0.667,1.0,0.273	0.353
5426	ENSG00000205863.11	C1QTNF9B	chr13	-	23891098	23892061	23891098	23891511	23892025	23892061	5426	4,2,1	0,0,1	4,2,1	0,8,1	298	149	0.00046977	0.0343835	1.0,1.0,0.333	1.0,0.111,0.333	0.296
4603	ENSG00000173531.15	MST1	chr3	-	49687148	49687668	49687148	49687478	49687555	49687668	4603	5,7,6	1,0,0	5,8,3	1,1,5	226	149	3.73e-05	0.00734878	0.767,1.0,1.0	0.767,0.841,0.283	0.292
1553	ENSG00000167964.13	RAB26	chr16	+	2152988	2153222	2152988	2153045	2153145	2153222	1553	31,20,38	1,0,3	8,11,14	1,3,6	249	149	0.000650042	0.0407812	0.949,1.0,0.883	0.827,0.687,0.583	0.245
5199	ENSG00000001497.18	LAS1L	chrX	-	65520701	65523707	65520701	65522285	65523559	65523707	5199	20,11,11	0,0,0	12,15,15	0,2,7	298	149	1.28e-05	0.00368855	1.0,1.0,1.0	1.0,0.789,0.517	0.231
5288	ENSG00000158828.8	PINK1	chr1	+	20648504	20649231	20648504	20648632	20648994	20649231	5288	42,37,23	37,21,14	28,32,29	55,54,70	298	149	2.32e-06	0.00101817	0.362,0.468,0.451	0.203,0.229,0.172	0.226
1568	ENSG00000162032.16	SPSB3	chr16	-	1777746	1778612	1777746	1777872	1777945	1778612	1568	115108114	61,47,39	96108113	89133109	222	149	2.53e-08	2.89e-05	0.559,0.607,0.662	0.42,0.353,0.41	0.215
1570	ENSG00000162032.16	SPSB3	chr16	-	1777945	1778612	1777945	1778048	1778133	1778612	1570	162,72,103	52,43,31	120117138	79118105	234	149	0.000256731	0.0236865	0.665,0.516,0.679	0.492,0.387,0.456	0.175
1571	ENSG00000162032.16	SPSB3	chr16	-	1778133	1778612	1778133	1778321	1778434	1778612	1571	177,90,130	27,27,27	132148189	66,62,81	262	149	3.05e-05	0.00644523	0.789,0.655,0.732	0.532,0.576,0.57	0.166
475	ENSG00000213024.12	NUP62	chr19	-	49927693	49929504	49927693	49927815	49929325	49929504	475	581492463	118,104,78	277361349	121101118	298	149	1.52e-05	0.00393771	0.711,0.703,0.748	0.534,0.641,0.597	0.13
4741	ENSG00000197841.15	ZNF181	chr19	+	34739147	34739621	34739147	34739268	34739525	34739621	4741	9,2,0	9,9,12	1,0,0	7,9,11	298	149	0.000284796	0.0258079	0.333,0.1,0.0	0.067,0.0,0.0	0.122
5480	ENSG00000118308.15	IRAG2	chr12	+	25079397	25079763	25079397	25079462	25079655	25079763	5480	2,9,1	12,12,18	0,0,1	14,20,17	298	149	7.75e-05	0.0126339	0.077,0.273,0.027	0.0,0.0,0.029	0.116
1424	ENSG00000169733.12	RFNG	chr17	-	82050661	82051342	82050661	82050764	82051011	82051342	1424	131,83,137	1,0,0	73,77,109	10,3,3	298	149	1.57e-06	0.000752169	0.985,1.0,1.0	0.785,0.928,0.948	0.108
343	ENSG00000244687.12	UBE2V1	chr20	-	50115484	50115954	50115484	50115621	50115829	50115954	343	48,46,47	2,3,3	49,53,49	0,0,0	298	149	0.000750128	0.0441493	0.923,0.885,0.887	1.0,1.0,1.0	-0.102
1503	ENSG00000174628.16	IQCK	chr16	+	19763847	19764112	19763847	19763900	19764034	19764112	1503	0,0,1	11,24,7	3,3,4	11,12,11	283	149	0.000135398	0.0171775	0.0,0.0,0.07	0.126,0.116,0.161	-0.111
3721	ENSG00000196295.12	GARS1-DT	chr7	-	30576563	30578091	30576563	30576710	30577648	30578091	3721	35,41,29	3,5,1	33,37,55	0,0,2	298	149	0.000709209	0.0426197	0.854,0.804,0.935	1.0,1.0,0.932	-0.113
2469	ENSG00000140464.20	PML	chr15	+	74034477	74036394	74034477	74034530	74035171	74036394	2469	133121127	137126110	132147157	67,113,81	298	149	0.000729476	0.0433811	0.327,0.324,0.366	0.496,0.394,0.492	-0.122
5713	ENSG00000157020.18	SEC13	chr3	-	10319138	10319316	10319138	10319172	10319256	10319316	5713	23,33,24	6,3,1	17,18,30	0,0,2	233	149	0.000946725	0.049135	0.71,0.876,0.939	1.0,1.0,0.906	-0.127
2293	ENSG00000196998.19	WDR45	chrX	-	49076644	49077911	49076644	49076750	49077836	49077911	2293	30,16,22	85,62,46	60,86,57	50118111	298	149	0.000379313	0.0309357	0.15,0.114,0.193	0.375,0.267,0.204	-0.13
2936	ENSG00000173846.13	PLK3	chr1	+	44804338	44804779	44804338	44804501	44804649	44804779	2936	8,7,8	28,22,34	26,19,18	29,33,27	297	149	0.000582861	0.0382008	0.125,0.138,0.106	0.31,0.224,0.251	-0.139
5009	ENSG00000144591.19	GMPPA	chr2	+	219501475	219502037	219501475	219501579	219501850	219502037	5009	113108107	331349262	208258286	258294304	298	149	8.88e-16	5.07e-12	0.146,0.134,0.17	0.287,0.305,0.32	-0.154
5453	ENSG00000100911.16	PSME2	chr14	-	24144399	24145273	24144399	24144468	24145242	24145273	5453	30,24,23	2,1,5	27,20,41	0,0,0	298	149	7.63e-05	0.0126339	0.882,0.923,0.697	1.0,1.0,1.0	-0.166
7419	ENSG00000065357.20	DGKA	chr12	+	55940081	55940722	55940081	55940433	55940623	55940722	7419	5,0,0	24,29,15	2,11,8	15,21,8	298	149	6.83e-05	0.0118137	0.094,0.0,0.0	0.062,0.208,0.333	-0.17
4102	ENSG00000154309.9	DISP1	chr1	+	222836995	222837380	222836995	222837066	222837218	222837380	4102	31,19,15	6,2,2	26,20,33	1,0,1	298	149	0.000133699	0.0171775	0.721,0.826,0.789	0.929,1.0,0.943	-0.179
5548	ENSG00000163728.11	TTC14	chr3	+	180608700	180610003	180608700	180608810	180609629	180610003	5548	85,43,57	100,79,71	56,60,74	47,33,29	298	149	6.14e-05	0.0112996	0.298,0.214,0.286	0.373,0.476,0.561	-0.204
2547	ENSG00000124782.20	RREB1	chr6	+	7181123	7182082	7181123	7181289	7181869	7182082	2547	12,18,23	2,2,4	37,28,24	0,0,0	298	149	1.33e-05	0.00368855	0.75,0.818,0.742	1.0,1.0,1.0	-0.23
3579	ENSG00000103042.9	SLC38A7	chr16	-	58675939	58676346	58675939	58676121	58676288	58676346	3579	11,12,13	5,2,0	10,13,5	0,0,0	298	149	0.000105742	0.015092	0.524,0.75,1.0	1.0,1.0,1.0	-0.242
5131	ENSG00000138398.17	PPIG	chr2	+	169630773	169631933	169630773	169630987	169631774	169631933	5131	43,32,37	15,14,9	40,62,48	2,10,3	298	149	0.000210724	0.0214826	0.589,0.533,0.673	0.909,0.756,0.889	-0.253
919	ENSG00000214087.9	ARL16	chr17	-	81682033	81683594	81682033	81682675	81683535	81683594	919	28,16,15	0,9,6	36,21,28	1,0,2	298	149	0.000527838	0.0357382	1.0,0.471,0.556	0.947,1.0,0.875	-0.265
7148	ENSG00000205593.12	DENND6B	chr22	-	50313813	50314272	50313813	50313878	50314206	50314272	7148	7,5,1	19,15,9	9,18,22	8,13,16	298	149	2.51e-05	0.00572854	0.156,0.143,0.053	0.36,0.409,0.407	-0.275
3147	ENSG00000114859.16	CLCN2	chr3	-	184355693	184357094	184355693	184355844	184356992	184357094	3147	5,10,6	3,2,1	7,8,10	0,1,0	298	149	0.000221302	0.0221652	0.455,0.714,0.75	1.0,0.8,1.0	-0.294
4638	ENSG00000215252.11	GOLGA8B	chr15	-	34532845	34534173	34532845	34532962	34534053	34534173	4638	3,1,5	1,3,1	3,2,2	2,0,0	298	149	0.000883169	0.0480664	0.6,0.143,0.714	0.429,1.0,1.0	-0.324
3064	ENSG00000145020.16	AMT	chr3	-	49419709	49420342	49419709	49419788	49420210	49420342	3064	2,6,8	7,3,2	4,4,4	1,1,0	298	149	0.000508126	0.0357382	0.125,0.5,0.667	0.667,0.667,1.0	-0.347
5304	ENSG00000176124.15	DLEU1	chr13	+	50527865	50528534	50527865	50528064	50528179	50528534	5304	4,2,4	1,0,7	2,8,1	0,0,0	264	149	0.000131934	0.0171775	0.693,1.0,0.244	1.0,1.0,1.0	-0.354
4152	ENSG00000224843.8	LINC00240	chr6	+	27023208	27023923	27023208	27023397	27023749	27023923	4152	0,3,2	5,1,2	3,0,3	0,1,0	298	149	0.000295321	0.0259588	0.0,0.6,0.333	1.0,0.0,1.0	-0.356
4451	ENSG00000117480.16	FAAH	chr1	+	46405587	46406078	46405587	46405794	46406037	46406078	4451	0,1,4	2,2,0	2,1,1	0,0,0	298	149	0.000127801	0.0171775	0.0,0.2,1.0	1.0,1.0,1.0	-0.6

## Sheet: PA-SE
ID	GeneID	geneSymbol	chr	strand	exonStart_0base	exonEnd	upstreamES	upstreamEE	downstreamES	downstreamEE	ID	IJC_SAMPLE_1	SJC_SAMPLE_1	IJC_SAMPLE_2	SJC_SAMPLE_2	IncFormLen	SkipFormLen	PValue	FDR	IncLevel1	IncLevel2	IncLevelDifference
8381	ENSG00000197857.15	ZNF44	chr19	-	12234666	12234908	12230459	12230515	12237451	12237556	8381	2,5,1	0,0,0	2,0,0	2,3,2	298	149	6.67e-14	1.95e-09	1.0,1.0,1.0	0.333,0.0,0.0	0.889
33587	ENSG00000168936.11	TMEM129	chr4	-	1718985	1719228	1718754	1718881	1720632	1720781	33587	3,2,5	0,0,0	0,2,0	2,1,1	298	149	2.63e-07	0.000521456	1.0,1.0,1.0	0.0,0.5,0.0	0.833
20626	ENSG00000259316.12	AC087632.2	chr15	-	64342542	64342685	64300318	64300723	64365985	64366075	20626	1,2,3	0,0,0	1,2,0	1,3,7	292	149	5.55e-16	4.87e-11	1.0,1.0,1.0	0.338,0.254,0.0	0.803
109830	ENSG00000135624.16	CCT7	chr2	+	73242972	73243129	73234335	73234384	73244543	73244715	109830	2,1,2	0,0,0	1,0,2	2,6,1	298	149	1.64e-13	3.59e-09	1.0,1.0,1.0	0.2,0.0,0.5	0.767
38361	ENSG00000243477.6	NAA80	chr3	-	50297806	50298083	50297435	50297672	50298820	50298889	38361	2,3,1	0,0,2	0,0,0	1,1,1	298	149	3.1e-06	0.00284082	1.0,1.0,0.2	0.0,0.0,0.0	0.733
83177	ENSG00000119943.13	PYROXD2	chr10	-	98414731	98414834	98413947	98414295	98415008	98415058	83177	3,2,1	1,1,0	0,0,0	5,2,1	252	149	2.37e-07	0.000521456	0.639,0.542,1.0	0.0,0.0,0.0	0.727
56901	ENSG00000139714.12	MORN3	chr12	-	121653074	121653259	121652727	121652808	121654273	121654433	56901	1,1,2	0,0,1	0,0,2	2,1,2	298	149	6.9e-06	0.00448102	1.0,1.0,0.5	0.0,0.0,0.333	0.722
84284	ENSG00000226824.7	AC006001.2	chr7	+	66666113	66666202	66654566	66654626	66669742	66670413	84284	8,4,2	1,1,0	0,0,3	2,2,3	238	149	2.68e-07	0.000521456	0.834,0.715,1.0	0.0,0.0,0.385	0.721
56902	ENSG00000139714.12	MORN3	chr12	-	121653074	121653259	121652727	121652808	121659190	121659348	56902	2,1,2	2,0,0	0,0,1	3,2,2	298	149	2.91e-05	0.0110351	0.333,1.0,1.0	0.0,0.0,0.2	0.711
48568	ENSG00000242588.6	AC108010.1	chr7	+	128579998	128580094	128574750	128574791	128608117	128608213	48568	1,1,1	0,0,0	1,0,4	2,2,1	245	149	6.9e-06	0.00448102	1.0,1.0,1.0	0.233,0.0,0.709	0.686
23507	ENSG00000141580.16	WDR45B	chr17	-	82627203	82627291	82621608	82621799	82643948	82644023	23507	2,3,7	0,1,0	1,2,0	1,3,1	237	149	6.86e-07	0.000965273	1.0,0.654,1.0	0.386,0.295,0.0	0.658
49745	ENSG00000245281.8	AC124242.1	chr8	+	18087024	18087137	18086882	18086936	18095825	18096394	49745	5,6,6	0,1,0	2,2,3	4,4,3	262	149	2.15e-08	8.97e-05	1.0,0.773,1.0	0.221,0.221,0.363	0.656
82676	ENSG00000183742.13	MACC1	chr7	-	20184988	20185078	20161747	20161870	20198524	20198670	82676	3,7,2	0,0,3	0,1,1	3,2,6	239	149	5.89e-07	0.000874581	1.0,1.0,0.294	0.0,0.238,0.094	0.654
102649	ENSG00000224817.2	AC010789.1	chr10	-	101708164	101708401	101704651	101704705	101729716	101730037	102649	6,7,3	3,0,1	0,1,1	2,4,5	298	149	5.82e-07	0.000874581	0.5,1.0,0.6	0.0,0.111,0.091	0.633
114581	ENSG00000120992.18	LYPLA1	chr8	-	54062253	54062324	54051010	54051188	54100907	54100939	114581	2,3,1	0,1,0	1,3,0	5,1,3	220	149	1.87e-06	0.00196836	1.0,0.67,1.0	0.119,0.67,0.0	0.627
101114	ENSG00000182986.14	ZNF320	chr19	-	52895338	52895435	52893778	52893856	52897519	52897560	101114	2,7,2	1,2,0	0,2,1	3,4,4	246	149	1.86e-05	0.0088251	0.548,0.679,1.0	0.0,0.232,0.132	0.621
72006	ENSG00000168421.13	RHOH	chr4	+	40212663	40212791	40196906	40197300	40235192	40235358	72006	4,3,4	0,0,1	1,2,4	2,3,4	277	149	8.39e-07	0.00110766	1.0,1.0,0.683	0.212,0.264,0.35	0.619
96522	ENSG00000173295.8	FAM86B3P	chr8	+	8241540	8241680	8237125	8237275	8244098	8244296	96522	13,7,9	0,0,3	2,1,2	4,5,1	289	149	3.43e-06	0.0029509	1.0,1.0,0.607	0.205,0.093,0.508	0.6
27048	ENSG00000164199.18	ADGRV1	chr5	+	90679551	90679629	90676079	90676209	90681314	90681454	27048	7,3,6	0,0,1	2,0,0	0,2,2	227	149	3.73e-06	0.00314507	1.0,1.0,0.798	1.0,0.0,0.0	0.599
94427	ENSG00000213930.12	GALT	chr9	+	34647831	34647961	34647088	34647258	34648333	34648375	94427	1,9,3	0,0,0	1,0,3	2,2,0	279	149	0.000116428	0.0252027	1.0,1.0,1.0	0.211,0.0,1.0	0.596
79118	ENSG00000113522.14	RAD50	chr5	+	132579316	132579502	132575776	132575863	132587561	132587690	79118	1,3,3	0,1,1	0,1,3	1,3,4	298	149	0.000175508	0.0316818	1.0,0.6,0.6	0.0,0.143,0.273	0.595
80248	ENSG00000188917.15	TRMT2B	chrX	-	101051250	101051366	101035612	101035683	101051783	101052116	80248	8,3,3	2,1,1	0,4,0	2,8,1	265	149	0.000109025	0.0240614	0.692,0.628,0.628	0.0,0.219,0.0	0.576
5233	ENSG00000125846.15	ZNF133	chr20	+	18298288	18298464	18297984	18298062	18305007	18305178	5233	5,3,9	0,0,1	0,6,1	3,0,3	298	149	1.13e-05	0.00611769	1.0,1.0,0.818	0.0,1.0,0.143	0.558
51033	ENSG00000174227.16	PIGG	chr4	+	515972	516185	507404	507593	539152	539525	51033	2,1,3	0,0,0	1,1,0	0,1,2	298	149	0.000170468	0.0312	1.0,1.0,1.0	1.0,0.333,0.0	0.556
27047	ENSG00000164199.18	ADGRV1	chr5	+	90679548	90679629	90676079	90676209	90681314	90681454	27047	3,3,3	0,0,1	2,0,0	0,2,2	230	149	4.33e-06	0.00341229	1.0,1.0,0.66	1.0,0.0,0.0	0.553
100893	ENSG00000107821.15	KAZALD1	chr10	+	101062985	101063103	101062072	101062115	101064205	101064345	100893	2,3,4	1,0,0	3,2,0	3,1,1	267	149	2.67e-05	0.0108708	0.527,1.0,1.0	0.358,0.527,0.0	0.547
74510	ENSG00000236088.10	COX10-AS1	chr17	-	14033551	14033661	14028765	14030571	14034007	14034416	74510	4,2,2	0,2,0	2,0,1	2,5,1	259	149	1.74e-05	0.00845386	1.0,0.365,1.0	0.365,0.0,0.365	0.545
11809	ENSG00000125454.12	SLC25A19	chr17	-	75288501	75288591	75286303	75286459	75289088	75289360	11809	1,3,1	0,0,0	1,1,4	2,4,0	239	149	3.6e-05	0.0126729	1.0,1.0,1.0	0.238,0.135,1.0	0.542
10298	ENSG00000160310.18	PRMT2	chr21	+	46658744	46658920	46648457	46648619	46663382	46663554	10298	1,3,3	0,0,1	2,1,1	1,1,3	298	149	4.77e-06	0.00360649	1.0,1.0,0.6	0.5,0.333,0.143	0.541
14568	ENSG00000100429.18	HDAC10	chr22	-	50248830	50248859	50248365	50248472	50249634	50249703	14568	1,4,4	5,0,1	1,0,0	2,1,1	178	149	1.87e-05	0.0088251	0.143,1.0,0.77	0.295,0.0,0.0	0.539
91576	ENSG00000234948.2	LINC01524	chr20	+	52442499	52442638	52304954	52304991	52530887	52530948	91576	5,4,1	0,2,5	0,0,0	4,3,2	288	149	7.92e-06	0.00492407	1.0,0.509,0.094	0.0,0.0,0.0	0.534
13982	ENSG00000167525.14	PROCA1	chr17	-	28706679	28706763	28704707	28704843	28707837	28707883	13982	11,2,1	1,0,0	4,4,0	2,1,5	233	149	4.94e-06	0.00367004	0.876,1.0,1.0	0.561,0.719,0.0	0.532
69077	ENSG00000154358.23	OBSCN	chr1	+	228219323	228219599	228217012	228217288	228224458	228224734	69077	1,6,8	0,0,2	3,11,4	4,8,3	298	149	6.42e-05	0.0181658	1.0,1.0,0.667	0.273,0.407,0.4	0.529
48566	ENSG00000242588.6	AC108010.1	chr7	+	128578889	128578933	128574750	128574791	128608117	128608213	48566	14,6,3	0,0,0	2,1,3	2,2,1	193	149	0.000193546	0.0332811	1.0,1.0,1.0	0.436,0.279,0.698	0.529
59778	ENSG00000164180.14	TMEM161B	chr5	-	88221300	88221471	88220614	88220719	88221673	88221760	59778	1,3,1	0,0,1	0,3,3	1,2,3	298	149	6.75e-05	0.018502	1.0,1.0,0.333	0.0,0.429,0.333	0.524
14567	ENSG00000100429.18	HDAC10	chr22	-	50248830	50248859	50248365	50248472	50249327	50249454	14567	3,4,4	0,2,1	1,0,2	3,3,1	178	149	0.000223997	0.036745	1.0,0.626,0.77	0.218,0.0,0.626	0.517
12442	ENSG00000265148.6	TSPOAP1-AS1	chr17	+	58339242	58339447	58337335	58337679	58346279	58346343	12442	0,7,3	1,2,0	0,2,0	2,8,7	298	149	0.0003125	0.0447018	0.0,0.636,1.0	0.0,0.111,0.0	0.508
17907	ENSG00000083093.10	PALB2	chr16	-	23638458	23638592	23638069	23638129	23641126	23641285	17907	5,9,8	0,2,0	4,0,6	1,4,3	283	149	5.85e-05	0.017029	1.0,0.703,1.0	0.678,0.0,0.513	0.504
53923	ENSG00000012660.14	ELOVL5	chr6	-	53290400	53290535	53290094	53290189	53291775	53291963	53923	2,2,4	1,0,0	0,0,2	2,1,0	284	149	6.98e-05	0.0186659	0.512,1.0,1.0	0.0,0.0,1.0	0.504
101173	ENSG00000065621.15	GSTO2	chr10	+	104279369	104279471	104277893	104278116	104297577	104297684	101173	3,7,1	2,0,0	1,1,2	1,2,2	251	149	0.000227748	0.0369749	0.471,1.0,1.0	0.372,0.229,0.372	0.499
14577	ENSG00000100429.18	HDAC10	chr22	-	50248830	50248890	50248365	50248472	50249634	50249703	14577	1,4,5	5,0,1	0,0,1	2,1,1	209	149	2.75e-05	0.0109086	0.125,1.0,0.781	0.0,0.0,0.416	0.497
73845	ENSG00000204623.9	ZNRD1ASP	chr6	-	30003166	30003368	30001010	30002732	30021666	30021761	73845	5,2,4	2,1,1	3,0,0	5,2,1	298	149	0.000338806	0.0472622	0.556,0.5,0.667	0.231,0.0,0.0	0.497
9966	ENSG00000075643.6	MOCOS	chr18	+	36198689	36198756	36187496	36187681	36205076	36205276	9966	2,1,1	0,0,0	1,3,3	2,6,0	216	149	1.71e-05	0.0084393	1.0,1.0,1.0	0.256,0.256,1.0	0.496
2124	ENSG00000239900.14	ADSL	chr22	+	40353072	40353117	40346460	40346711	40358863	40359035	2124	0,2,1	1,0,0	1,2,0	2,5,3	194	149	0.000306609	0.0440658	0.0,1.0,1.0	0.277,0.235,0.0	0.496
94926	ENSG00000231527.7	FAM27C	chr9	+	61920281	61920435	61917467	61917607	61975790	61975967	94926	3,4,3	4,1,1	0,0,1	3,5,8	298	149	1.27e-06	0.00146907	0.273,0.667,0.6	0.0,0.0,0.059	0.494
108299	ENSG00000151746.15	BICD1	chr12	+	32338785	32338979	32337498	32337706	32367669	32367745	108299	5,2,4	0,0,2	2,5,1	5,1,3	298	149	0.000292628	0.0430443	1.0,1.0,0.5	0.167,0.714,0.143	0.492
19109	ENSG00000161996.19	WDR90	chr16	+	660057	660161	659244	659376	660611	660714	19109	3,1,7	0,0,0	3,3,5	1,2,4	253	149	2.31e-07	0.000521456	1.0,1.0,1.0	0.639,0.469,0.424	0.489
52518	ENSG00000254469.8	AP002495.1	chr11	-	71925932	71926104	71918884	71919026	71928364	71928403	52518	2,5,4	2,5,0	0,0,1	1,3,2	298	149	3.1e-05	0.0114593	0.333,0.333,1.0	0.0,0.0,0.2	0.489
57391	ENSG00000172828.13	CES3	chr16	+	66963178	66963383	66961244	66961389	66963490	66963629	57391	14,11,1	0,0,0	2,5,8	2,2,2	298	149	1.37e-05	0.0070865	1.0,1.0,1.0	0.333,0.556,0.667	0.481
88036	ENSG00000197150.13	ABCB8	chr7	+	151031240	151031291	151028656	151028911	151033604	151033917	88036	1,1,1	0,1,0	0,1,0	6,0,1	200	149	9.48e-07	0.0012051	1.0,0.427,1.0	0.0,1.0,0.0	0.476
98179	ENSG00000149231.16	CCDC82	chr11	-	96387529	96387613	96383268	96383473	96389843	96389865	98179	1,4,2	2,0,1	0,1,0	2,1,1	233	149	4.85e-05	0.0153476	0.242,1.0,0.561	0.0,0.39,0.0	0.471
112514	ENSG00000170919.16	TPT1-AS1	chr13	+	45370079	45370182	45344328	45344446	45377060	45377215	112514	10,11,7	0,2,0	2,3,6	2,7,1	252	149	2.78e-05	0.0109086	1.0,0.765,1.0	0.372,0.202,0.78	0.47
109920	ENSG00000166225.9	FRS2	chr12	+	69480298	69480359	69470348	69470530	69486201	69486297	109920	4,3,2	6,9,0	0,1,0	3,6,10	210	149	0.000129587	0.0267677	0.321,0.191,1.0	0.0,0.106,0.0	0.469
24844	ENSG00000113719.16	ERGIC1	chr5	+	172915517	172915690	172914713	172914838	172920363	172920571	24844	4,1,5	0,1,0	2,6,0	2,2,3	298	149	2.1e-05	0.00958663	1.0,0.333,1.0	0.333,0.6,0.0	0.467
16061	ENSG00000182149.21	IST1	chr16	+	71916461	71916642	71895493	71895589	71920738	71920822	16061	5,7,3	2,0,0	5,1,1	1,1,4	298	149	0.000297145	0.0434172	0.556,1.0,1.0	0.714,0.333,0.111	0.466
11227	ENSG00000157637.13	SLC38A10	chr17	-	81270917	81271024	81253072	81253240	81289690	81289808	11227	3,2,5	0,0,1	8,1,1	1,3,1	256	149	0.000287371	0.0426286	1.0,1.0,0.744	0.823,0.162,0.368	0.464
58541	ENSG00000170631.15	ZNF16	chr8	-	144947939	144948025	144946010	144946215	144950401	144950595	58541	1,2,1	1,0,0	0,0,2	3,1,0	235	149	4.2e-05	0.0140454	0.388,1.0,1.0	0.0,0.0,1.0	0.463
79703	ENSG00000166169.17	POLL	chr10	-	101584601	101584919	101582762	101582891	101588203	101588248	79703	6,8,5	0,0,0	7,2,3	0,4,2	298	149	6.52e-05	0.0182697	1.0,1.0,1.0	1.0,0.2,0.429	0.457
62879	ENSG00000090661.12	CERS4	chr19	+	8241340	8241457	8210705	8210862	8251043	8251249	62879	2,1,1	0,0,1	0,2,0	2,0,2	266	149	4.06e-06	0.00335356	1.0,1.0,0.359	0.0,1.0,0.0	0.453
93660	ENSG00000138750.15	NUP54	chr4	-	76145554	76145691	76144389	76144473	76148089	76148200	93660	7,1,3	0,0,0	4,3,5	1,1,4	286	149	9e-06	0.00522031	1.0,1.0,1.0	0.676,0.61,0.394	0.44
2400	ENSG00000100150.20	DEPDC5	chr22	+	31876086	31876265	31874272	31874405	31879524	31879752	2400	21,22,19	0,0,2	11,4,15	7,5,2	298	149	1.71e-06	0.00192033	1.0,1.0,0.826	0.44,0.286,0.789	0.437
39555	ENSG00000175854.14	SWI5	chr9	+	128313829	128313905	128285938	128286033	128315423	128316123	39555	18,6,4	1,0,0	4,4,4	5,0,7	225	149	7.3e-06	0.00457387	0.923,1.0,1.0	0.346,1.0,0.275	0.434
70082	ENSG00000143951.16	WDPCP	chr2	-	63259306	63259409	63174669	63174832	63313247	63313311	70082	5,3,8	0,0,1	3,4,3	1,3,2	252	149	3.2e-05	0.0117062	1.0,1.0,0.825	0.639,0.441,0.47	0.425
49757	ENSG00000244055.2	AC007566.1	chr7	+	92462957	92463026	92461318	92461410	92491242	92491610	49757	13,3,7	0,0,1	1,4,2	4,0,2	218	149	0.000229127	0.0369933	1.0,1.0,0.827	0.146,1.0,0.406	0.425
38811	ENSG00000088727.13	KIF9	chr3	-	47280951	47281195	47275251	47275490	47282494	47283119	38811	8,13,12	0,1,2	3,19,8	3,9,4	298	149	0.000154854	0.0297065	1.0,0.867,0.75	0.333,0.514,0.5	0.423
93265	ENSG00000113761.12	ZNF346	chr5	+	177023159	177023234	177022734	177022913	177050750	177050936	93265	8,5,9	0,0,0	3,3,3	6,2,0	224	149	1.25e-05	0.00658331	1.0,1.0,1.0	0.25,0.499,1.0	0.417
114994	ENSG00000100523.16	DDHD1	chr14	-	53103030	53103051	53096116	53096218	53103682	53103856	114994	3,3,2	3,2,7	0,0,0	5,1,3	170	149	9.08e-07	0.00117039	0.467,0.568,0.2	0.0,0.0,0.0	0.412
71928	ENSG00000109390.13	NDUFC1	chr4	-	139297384	139297443	139296331	139296367	139302415	139302477	71928	3,1,1	0,0,1	2,0,1	0,3,3	208	149	3.15e-05	0.0115548	1.0,1.0,0.417	1.0,0.0,0.193	0.408
79200	ENSG00000069275.13	NUCKS1	chr1	-	205729571	205729621	205723925	205723981	205749956	205750182	79200	1,8,5	1,0,0	4,3,3	5,5,2	199	149	4.13e-06	0.00335356	0.428,1.0,1.0	0.375,0.31,0.529	0.405
47023	ENSG00000272281.6	TPTE2P2	chr13	-	52229325	52229431	52227004	52227096	52279840	52279905	47023	5,6,11	1,0,0	1,6,3	3,0,3	255	149	0.000175871	0.0316818	0.745,1.0,1.0	0.163,1.0,0.369	0.404
36530	ENSG00000154114.12	TBCEL	chr11	+	121036504	121036612	121024112	121024291	121045673	121045823	36530	5,0,3	1,2,2	0,0,0	2,3,3	257	149	6.56e-05	0.0182697	0.744,0.0,0.465	0.0,0.0,0.0	0.403
112510	ENSG00000170919.16	TPT1-AS1	chr13	+	45369958	45370182	45344303	45344446	45377060	45377154	112510	9,6,6	0,2,0	3,8,3	2,7,1	298	149	7.65e-05	0.0195541	1.0,0.6,1.0	0.429,0.364,0.6	0.402
565	ENSG00000101901.12	ALG13	chrX	+	111708026	111708393	111689086	111689197	111711674	111711725	565	8,6,2	1,5,3	1,0,2	5,3,6	298	149	0.000297166	0.0434172	0.8,0.375,0.25	0.091,0.0,0.143	0.397
44501	ENSG00000172965.17	MIR4435-2HG	chr2	-	111208487	111208661	111196342	111197194	111233627	111233739	44501	24,25,20	1,1,1	18,7,25	9,3,11	298	149	1.27e-07	0.000326615	0.923,0.926,0.909	0.5,0.538,0.532	0.396
21930	ENSG00000221926.13	TRIM16	chr17	-	15658801	15658876	15651836	15651946	15677175	15677280	21930	5,11,7	2,0,0	5,3,1	1,2,3	224	149	0.000225366	0.0367926	0.624,1.0,1.0	0.769,0.499,0.181	0.392
48565	ENSG00000242588.6	AC108010.1	chr7	+	128578889	128578933	128574750	128574791	128591849	128592017	48565	20,9,4	5,3,4	3,3,5	10,7,10	193	149	0.00019572	0.0334474	0.755,0.698,0.436	0.188,0.249,0.279	0.391
52691	ENSG00000159023.22	EPB41	chr1	+	29096154	29096604	29068732	29068768	29097806	29097904	52691	9,7,5	0,0,2	3,5,3	1,3,3	298	149	0.000253947	0.0392651	1.0,1.0,0.556	0.6,0.455,0.333	0.389
16928	ENSG00000172775.17	PSME3IP1	chr16	-	57175538	57175700	57174619	57174688	57178501	57178852	16928	3,2,3	0,1,0	1,2,3	5,3,0	298	149	4.4e-05	0.0144885	1.0,0.5,1.0	0.091,0.25,1.0	0.386
62901	ENSG00000244560.7	AC004890.2	chr7	+	149289937	149290038	149287564	149287776	149292210	149292308	62901	9,9,19	0,0,1	8,6,5	2,4,2	250	149	3.23e-06	0.00286028	1.0,1.0,0.919	0.704,0.472,0.598	0.382
37137	ENSG00000169379.17	ARL13B	chr3	+	93997079	93997136	93995873	93995944	94035330	94035436	37137	15,3,2	6,2,5	0,2,0	2,4,5	206	149	6.06e-05	0.0174113	0.644,0.52,0.224	0.0,0.266,0.0	0.374
67834	ENSG00000219626.9	FAM228B	chr2	+	24161505	24161613	24146929	24147086	24164197	24164335	67834	4,4,1	0,0,0	4,2,4	4,0,2	257	149	9.25e-05	0.0215546	1.0,1.0,1.0	0.367,1.0,0.537	0.365
112474	ENSG00000032389.13	EIPR1	chr2	-	3274338	3274419	3257298	3257455	3318856	3318958	112474	4,4,3	0,0,0	5,5,9	1,2,5	230	149	3.14e-07	0.000562435	1.0,1.0,1.0	0.764,0.618,0.538	0.36
51708	ENSG00000121940.16	CLCC1	chr1	-	108954369	108954472	108950308	108950355	108963360	108963484	51708	5,5,4	0,1,0	4,1,1	2,4,0	252	149	0.000180613	0.0319237	1.0,0.747,1.0	0.542,0.129,1.0	0.359
78253	ENSG00000232759.1	AC002480.1	chr7	+	22564965	22565152	22563336	22563430	22571774	22572013	78253	4,7,1	0,0,0	4,10,13	4,1,2	298	149	1.4e-05	0.00722231	1.0,1.0,1.0	0.333,0.833,0.765	0.356
17811	ENSG00000077238.14	IL4R	chr16	+	27346466	27346618	27344868	27345020	27352539	27352696	17811	14,13,1	0,0,0	6,4,18	1,5,1	298	149	5.28e-05	0.0159738	1.0,1.0,1.0	0.75,0.286,0.9	0.355
78097	ENSG00000196247.11	ZNF107	chr7	+	64679176	64679336	64669036	64669178	64691247	64691374	78097	9,9,8	0,0,0	2,12,13	1,2,3	298	149	0.000178058	0.0318339	1.0,1.0,1.0	0.5,0.75,0.684	0.355
109835	ENSG00000135624.16	CCT7	chr2	+	73243003	73243129	73234235	73234384	73244543	73244630	109835	9,10,10	0,0,0	9,7,10	2,6,1	275	149	6.35e-07	0.00092814	1.0,1.0,1.0	0.709,0.387,0.844	0.353
35268	ENSG00000174928.16	C3orf33	chr3	-	155804050	155804173	155802531	155802591	155805596	155805723	35268	9,6,4	2,0,0	3,4,4	4,1,1	272	149	0.000125711	0.0265566	0.711,1.0,1.0	0.291,0.687,0.687	0.349
63431	ENSG00000185920.16	PTCH1	chr9	-	95477546	95477702	95476758	95476857	95478054	95478186	63431	20,16,31	0,4,0	7,16,10	4,7,3	298	149	0.00016983	0.0312	1.0,0.667,1.0	0.467,0.533,0.625	0.347
49804	ENSG00000158796.17	DEDD	chr1	-	161130814	161130847	161124137	161124210	161132550	161132572	49804	4,1,2	0,0,0	3,4,2	3,3,0	182	149	0.000149892	0.0291372	1.0,1.0,1.0	0.45,0.522,1.0	0.343
19849	ENSG00000214575.9	CPEB1	chr15	-	82641624	82641682	82627192	82627367	82647208	82647503	19849	1,5,5	3,7,2	0,1,0	8,4,3	207	149	1.32e-05	0.00691515	0.194,0.34,0.643	0.0,0.153,0.0	0.341
28889	ENSG00000167508.12	MVD	chr16	-	88662711	88662907	88662114	88662167	88663010	88663046	28889	2,8,2	2,4,2	3,0,0	9,4,3	298	149	0.000148534	0.0291316	0.333,0.5,0.333	0.143,0.0,0.0	0.341
47281	ENSG00000186687.16	LYRM7	chr5	+	131180094	131180167	131170943	131171038	131187027	131187109	47281	7,5,13	0,1,0	8,5,9	6,3,2	222	149	4.1e-06	0.00335356	1.0,0.77,1.0	0.472,0.528,0.751	0.34
91581	ENSG00000234948.2	LINC01524	chr20	+	52442499	52442638	52355321	52355359	52530887	52530948	91581	1,3,3	4,1,2	1,0,0	3,2,7	288	149	0.000271125	0.0409183	0.115,0.608,0.437	0.147,0.0,0.0	0.338
55043	ENSG00000129255.16	MPDU1	chr17	+	7586691	7586777	7585731	7585797	7587160	7587258	55043	3,2,6	0,0,0	4,7,8	2,3,1	235	149	0.000134779	0.0274152	1.0,1.0,1.0	0.559,0.597,0.835	0.336
95846	ENSG00000237298.10	TTN-AS1	chr2	+	178613211	178613311	178600557	178600667	178614034	178614173	95846	9,7,5	1,0,1	2,4,5	1,2,3	249	149	0.000341614	0.047538	0.843,1.0,0.749	0.545,0.545,0.499	0.334
114575	ENSG00000120992.18	LYPLA1	chr8	-	54055059	54055133	54051011	54051188	54100907	54100939	114575	14,14,6	0,1,0	10,5,6	5,1,3	223	149	4.23e-06	0.00337621	1.0,0.903,1.0	0.572,0.77,0.572	0.33
47255	ENSG00000071189.21	SNX13	chr7	-	17897843	17897884	17897333	17897446	17907248	17907340	47255	4,1,3	3,3,2	0,1,0	2,2,2	190	149	3.72e-05	0.0130324	0.511,0.207,0.541	0.0,0.282,0.0	0.326
108040	ENSG00000168255.20	POLR2J3	chr7	-	102543524	102543702	102541500	102541662	102544705	102544776	108040	4,4,9	16,6,1	1,0,0	2,5,7	298	149	4e-05	0.0136663	0.111,0.25,0.818	0.2,0.0,0.0	0.326
99512	ENSG00000151150.22	ANK3	chr10	-	60200128	60200263	60198339	60198537	60203001	60203100	99512	2,5,1	1,0,0	1,14,12	6,2,3	284	149	0.000127483	0.0266737	0.512,1.0,1.0	0.08,0.786,0.677	0.323
72317	ENSG00000204406.14	MBD5	chr2	+	148054390	148054449	148021392	148021684	148178699	148178793	72317	4,8,3	1,0,1	3,8,9	5,9,2	208	149	0.000149563	0.0291372	0.741,1.0,0.682	0.301,0.389,0.763	0.323
72570	ENSG00000036549.13	ZZZ3	chr1	-	77639448	77639602	77584516	77584655	77641521	77641655	72570	25,25,32	1,0,1	24,23,16	7,5,6	298	149	1.19e-07	0.000326398	0.926,1.0,0.941	0.632,0.697,0.571	0.322
25623	ENSG00000196839.13	ADA	chr20	-	44624201	44624329	44622828	44622930	44629046	44629169	25623	12,8,3	2,0,0	1,4,3	0,4,2	277	149	0.000250248	0.0389844	0.763,1.0,1.0	1.0,0.35,0.447	0.322
87976	ENSG00000120860.11	WASHC3	chr12	-	102050188	102050291	102046053	102046119	102061911	102062034	87976	7,9,7	0,0,2	4,4,9	6,1,2	252	149	0.000347202	0.0479353	1.0,1.0,0.674	0.283,0.703,0.727	0.32
22093	ENSG00000231889.7	TRAF3IP2-AS1	chr6	+	111576361	111576470	111483549	111483665	111597837	111598302	22093	11,11,4	1,0,0	3,6,4	0,2,6	258	149	0.000103125	0.0233013	0.864,1.0,1.0	1.0,0.634,0.278	0.317
87305	ENSG00000232053.7	AC078845.1	chr7	+	136117070	136117188	136092924	136093036	136242149	136243711	87305	53,60,48	9,18,10	24,38,14	23,19,18	267	149	2.97e-05	0.0111648	0.767,0.65,0.728	0.368,0.527,0.303	0.316
26738	ENSG00000206149.10	HERC2P9	chr15	+	28629265	28629441	28612058	28612173	28632636	28632807	26738	6,9,7	0,0,0	7,3,6	4,0,2	298	149	0.000139789	0.0279798	1.0,1.0,1.0	0.467,1.0,0.6	0.311
83250	ENSG00000010270.14	STARD3NL	chr7	+	38179089	38179145	38178350	38178420	38202069	38202197	83250	15,17,12	2,1,1	7,9,11	2,7,7	205	149	0.000174469	0.0316818	0.845,0.925,0.897	0.718,0.483,0.533	0.311
108039	ENSG00000168255.20	POLR2J3	chr7	-	102543524	102543697	102541500	102541662	102544705	102544776	108039	2,4,3	16,6,1	0,0,0	2,5,7	298	149	9.01e-05	0.0213375	0.059,0.25,0.6	0.0,0.0,0.0	0.303
70308	ENSG00000234741.8	GAS5	chr1	-	173865470	173865547	173864256	173864704	173866176	173866206	70308	3,6,8	0,0,0	7,4,4	2,0,4	226	149	0.000352005	0.0483698	1.0,1.0,1.0	0.698,1.0,0.397	0.302
30652	ENSG00000144504.15	ANKMY1	chr2	-	240482182	240482261	240480936	240481097	240500451	240500565	30652	8,8,3	0,0,1	2,7,6	1,2,4	228	149	6.08e-05	0.0174113	1.0,1.0,0.662	0.567,0.696,0.495	0.301
91157	ENSG00000164078.13	MST1R	chr3	-	49899074	49899263	49898866	49898995	49902379	49903609	91157	18,8,6	0,0,0	15,5,16	1,2,4	298	149	3.6e-05	0.0126729	1.0,1.0,1.0	0.882,0.556,0.667	0.298
39666	ENSG00000168894.10	RNF181	chr2	+	85596856	85596931	85596518	85596649	85597444	85597604	39666	8,7,9	0,0,1	6,10,9	3,0,9	224	149	6.27e-05	0.0177756	1.0,1.0,0.857	0.571,1.0,0.399	0.296
36167	ENSG00000114209.15	PDCD10	chr3	-	167734213	167734345	167704841	167704895	167734805	167734832	36167	9,11,10	1,0,1	7,9,6	3,3,2	281	149	0.000184541	0.0321641	0.827,1.0,0.841	0.553,0.614,0.614	0.296
33471	ENSG00000185049.16	NELFA	chr4	-	2006997	2007199	1989707	1989869	2008749	2008848	33471	10,13,16	0,0,0	7,7,11	4,0,3	298	149	2.72e-05	0.0109086	1.0,1.0,1.0	0.467,1.0,0.647	0.295
26257	ENSG00000006837.12	CDKL3	chr5	-	134308573	134308727	134308000	134308466	134312291	134312380	26257	14,6,13	0,0,0	7,9,12	1,3,2	298	149	0.000166512	0.0307973	1.0,1.0,1.0	0.778,0.6,0.75	0.291
60812	ENSG00000234350.5	AC007405.1	chr2	-	170740631	170741287	170727658	170727788	170770701	170770766	60812	3,0,6	1,2,2	0,0,1	1,2,1	298	149	0.000249131	0.0389844	0.6,0.0,0.6	0.0,0.0,0.333	0.289
2048	ENSG00000100387.9	RBX1	chr22	+	40964046	40964117	40951377	40951476	40972475	40973309	2048	3,12,11	0,0,0	2,10,6	0,2,7	220	149	2.07e-05	0.00954142	1.0,1.0,1.0	1.0,0.772,0.367	0.287
114588	ENSG00000120992.18	LYPLA1	chr8	-	54063327	54063375	54051011	54051188	54100907	54100939	114588	11,12,8	0,1,0	8,11,6	5,1,3	197	149	2.43e-05	0.0104621	1.0,0.901,1.0	0.548,0.893,0.602	0.286
4677	ENSG00000196756.13	SNHG17	chr20	-	38422290	38422368	38421005	38421098	38425934	38426503	4677	5,3,4	7,10,3	2,0,0	11,9,11	227	149	2.64e-05	0.0108329	0.319,0.165,0.467	0.107,0.0,0.0	0.281
23193	ENSG00000183137.15	CEP57L1	chr6	+	109106034	109106090	109095109	109095575	109146757	109146937	23193	2,8,11	11,10,7	1,0,2	11,3,11	205	149	0.000244649	0.0387516	0.117,0.368,0.533	0.062,0.0,0.117	0.28
75205	ENSG00000250903.9	GMDS-DT	chr6	+	2269697	2269799	2263600	2263684	2271815	2273417	75205	4,5,3	1,0,0	9,3,9	2,4,1	251	149	5.17e-05	0.0158313	0.704,1.0,1.0	0.728,0.308,0.842	0.275
74083	ENSG00000072182.13	ASIC4	chr2	+	219532314	219532477	219532000	219532128	219535170	219535324	74083	37,20,12	0,0,0	12,12,12	2,8,0	298	149	8.15e-06	0.00499886	1.0,1.0,1.0	0.75,0.429,1.0	0.274
41588	ENSG00000220804.8	LINC01881	chr2	+	242138783	242138888	242122286	242122455	242159348	242159498	41588	10,13,4	0,1,0	5,9,5	2,6,0	254	149	0.000100793	0.0229518	1.0,0.884,1.0	0.595,0.468,1.0	0.274
63553	ENSG00000163346.17	PBXIP1	chr1	-	154953670	154953757	154951470	154951921	154956068	154956099	63553	4,1,3	0,0,0	10,15,5	4,2,1	236	149	4.47e-05	0.0146249	1.0,1.0,1.0	0.612,0.826,0.759	0.268
24944	ENSG00000040275.17	SPDL1	chr5	+	169590752	169590829	169583787	169583889	169591047	169591224	24944	9,10,8	0,0,0	7,20,6	0,2,8	226	149	0.000109788	0.0241229	1.0,1.0,1.0	1.0,0.868,0.331	0.267
113599	ENSG00000068903.20	SIRT2	chr19	-	38898378	38898425	38893818	38893971	38899505	38899618	113599	5,8,6	9,11,7	0,1,2	5,7,8	196	149	0.000298127	0.0434172	0.297,0.356,0.395	0.0,0.098,0.16	0.263
106323	ENSG00000087053.20	MTMR2	chr11	-	95917376	95917486	95914241	95914312	95923691	95923805	106323	6,4,0	2,9,5	1,0,0	11,10,6	259	149	0.000201814	0.0342884	0.633,0.204,0.0	0.05,0.0,0.0	0.262
72560	ENSG00000112182.15	BACH2	chr6	-	90252512	90252590	90206568	90206681	90271848	90271941	72560	2,2,5	0,1,0	4,2,7	0,4,4	227	149	0.000203238	0.034397	1.0,0.568,1.0	1.0,0.247,0.535	0.262
100172	ENSG00000205593.12	DENND6B	chr22	-	50314399	50314494	50313813	50314272	50314604	50314700	100172	10,10,11	0,0,0	7,15,16	1,3,5	244	149	1.73e-06	0.00192457	1.0,1.0,1.0	0.81,0.753,0.661	0.259
47870	ENSG00000189157.14	FAM47E	chr4	+	76280263	76280341	76278068	76278224	76283380	76283780	47870	10,14,9	1,0,0	22,21,38	10,6,6	227	149	3.11e-06	0.00284082	0.868,1.0,1.0	0.591,0.697,0.806	0.258
2401	ENSG00000100150.20	DEPDC5	chr22	+	31876156	31876265	31873826	31874405	31879524	31879752	2401	46,42,50	0,0,2	23,14,28	7,5,2	258	149	5.46e-07	0.000840145	1.0,1.0,0.935	0.655,0.618,0.89	0.257
41800	ENSG00000117054.15	ACADM	chr1	+	75734790	75734875	75732852	75732922	75739979	75740110	41800	6,7,5	1,0,0	5,10,6	2,4,1	234	149	0.000150308	0.0291535	0.793,1.0,1.0	0.614,0.614,0.793	0.257
56200	ENSG00000160753.16	RUSC1	chr1	+	155325863	155325910	155325101	155325178	155326897	155327132	56200	12,20,15	0,1,0	6,8,9	2,4,1	196	149	8.79e-05	0.021124	1.0,0.938,1.0	0.695,0.603,0.872	0.256
10534	ENSG00000168502.17	MTCL1	chr18	+	8792997	8793120	8785935	8786091	8796231	8796462	10534	1,3,4	5,2,8	0,0,0	2,8,5	272	149	6.08e-05	0.0174113	0.099,0.451,0.215	0.0,0.0,0.0	0.255
83922	ENSG00000146733.14	PSPH	chr7	-	56033380	56033494	56031928	56031977	56033960	56034103	83922	17,15,19	1,0,0	16,25,17	3,5,5	263	149	2.7e-06	0.00256505	0.906,1.0,1.0	0.751,0.739,0.658	0.253
109071	ENSG00000102805.16	CLN5	chr13	+	76998042	76998085	76995901	76996127	77000457	77002477	109071	20,7,12	20,15,16	4,6,3	22,34,28	192	149	8.67e-06	0.00513469	0.437,0.266,0.368	0.124,0.12,0.077	0.25
99703	ENSG00000229855.9	AC008568.1	chr5	+	121285780	121285873	121164686	121164881	121313960	121314204	99703	1,1,8	7,3,5	0,0,0	1,5,4	242	149	2.06e-05	0.00954142	0.081,0.17,0.496	0.0,0.0,0.0	0.249
116347	ENSG00000104884.16	ERCC2	chr19	-	45364837	45364954	45364235	45364331	45368629	45368743	116347	6,0,4	3,1,8	0,0,0	2,2,3	266	149	2.19e-05	0.00991717	0.528,0.0,0.219	0.0,0.0,0.0	0.249
99511	ENSG00000151150.22	ANK3	chr10	-	60200128	60200227	60198339	60198537	60203001	60203100	99511	6,17,5	1,0,0	7,21,16	6,2,3	248	149	5.18e-05	0.0158313	0.783,1.0,1.0	0.412,0.863,0.762	0.249
69294	ENSG00000150995.20	ITPR1	chr3	+	4653841	4653886	4652122	4652218	4658123	4658278	69294	14,18,21	2,0,1	6,9,17	5,1,6	194	149	0.000287344	0.0426286	0.843,1.0,0.942	0.48,0.874,0.685	0.249
79909	ENSG00000135549.15	PKIB	chr6	+	122701439	122701500	122675077	122675144	122725127	122726372	79909	12,24,9	0,1,0	7,13,13	3,2,3	210	149	3.39e-05	0.0121677	1.0,0.945,1.0	0.623,0.822,0.755	0.248
75578	ENSG00000123600.20	METTL8	chr2	-	171414602	171414726	171392042	171392197	171433882	171434087	75578	43,53,26	13,11,10	38,20,20	28,16,18	273	149	0.000136306	0.0275341	0.644,0.724,0.587	0.426,0.406,0.378	0.248
56575	ENSG00000116353.16	MECR	chr1	-	29220837	29220921	29216587	29216812	29223139	29223260	56575	3,3,11	0,0,0	12,6,7	5,2,0	233	149	8.56e-05	0.0207869	1.0,1.0,1.0	0.605,0.657,1.0	0.246
58537	ENSG00000155744.9	FAM126B	chr2	-	201061306	201061424	201045495	201045593	201071609	201071671	58537	1,6,3	2,3,10	1,1,0	6,8,4	267	149	0.000369305	0.049887	0.218,0.527,0.143	0.085,0.065,0.0	0.246
41798	ENSG00000117054.15	ACADM	chr1	+	75734790	75734869	75732852	75732922	75739979	75740110	41798	5,7,2	1,0,0	6,9,6	2,4,1	228	149	0.000215828	0.0358361	0.766,1.0,1.0	0.662,0.595,0.797	0.237
94924	ENSG00000231527.7	FAM27C	chr9	+	61920281	61920435	61917467	61917607	61925944	61926019	94924	4,3,3	2,1,1	0,0,1	3,1,0	298	149	0.000193608	0.0332811	0.5,0.6,0.6	0.0,0.0,1.0	0.233
26476	ENSG00000171497.5	PPID	chr4	-	158715561	158715668	158713118	158713260	158717011	158717055	26476	13,12,19	1,0,0	10,8,10	1,5,1	256	149	0.000185603	0.0322211	0.883,1.0,1.0	0.853,0.482,0.853	0.232
41587	ENSG00000220804.8	LINC01881	chr2	+	242130654	242130866	242122292	242122455	242138783	242138888	41587	4,1,3	3,9,2	0,0,1	3,3,2	298	149	0.000217422	0.0359645	0.4,0.053,0.429	0.0,0.0,0.2	0.227
35603	ENSG00000126561.18	STAT5A	chr17	+	42289429	42289539	42288495	42288598	42291971	42292061	35603	12,18,12	0,0,0	11,15,21	6,2,0	259	149	7.91e-05	0.0198802	1.0,1.0,1.0	0.513,0.812,1.0	0.225
39872	ENSG00000143224.18	PPOX	chr1	+	161169659	161169720	161167099	161167234	161170619	161170769	39872	5,6,3	8,11,4	0,0,1	2,6,2	210	149	4.41e-05	0.0144885	0.307,0.279,0.347	0.0,0.0,0.262	0.224
110381	ENSG00000166153.16	DEPDC4	chr12	-	100263496	100263893	100255872	100256226	100266919	100267055	110381	23,16,19	0,2,0	25,22,12	3,4,4	298	149	0.000146095	0.0288468	1.0,0.8,1.0	0.806,0.733,0.6	0.22
2253	ENSG00000100083.19	GGA1	chr22	+	37613118	37613191	37610576	37610699	37614189	37614195	2253	11,10,13	0,1,0	7,17,12	2,2,4	222	149	0.000145265	0.0287478	1.0,0.87,1.0	0.701,0.851,0.668	0.217
81772	ENSG00000269476.1	AC010326.2	chr19	-	57912059	57912186	57888766	57889008	57916378	57916591	81772	9,6,3	0,0,1	8,9,16	2,4,3	276	149	0.000130435	0.02678	1.0,1.0,0.618	0.683,0.548,0.742	0.215
35015	ENSG00000228486.10	C2orf92	chr2	+	97694446	97694599	97690255	97690327	97699025	97699048	35015	4,0,4	2,6,5	0,0,1	5,5,3	298	149	0.000367205	0.0496798	0.5,0.0,0.286	0.0,0.0,0.143	0.214
14700	ENSG00000125434.11	SLC25A35	chr17	-	8290614	8290678	8289853	8289984	8290841	8290976	14700	8,6,8	0,1,0	5,13,7	1,1,5	213	149	7.86e-05	0.0198802	1.0,0.808,1.0	0.778,0.901,0.495	0.211
13033	ENSG00000101452.15	DHX35	chr20	+	39025229	39025359	39021872	39021935	39030703	39030775	13033	21,24,38	0,3,0	8,27,19	1,5,6	279	149	0.000181968	0.0319699	1.0,0.81,1.0	0.81,0.743,0.628	0.21
42220	ENSG00000163138.19	PACRGL	chr4	+	20701757	20701884	20700458	20700747	20704465	20704524	42220	6,6,7	8,10,7	1,1,1	3,11,9	276	149	8.67e-05	0.0209292	0.288,0.245,0.351	0.153,0.047,0.057	0.209
110378	ENSG00000166153.16	DEPDC4	chr12	-	100262263	100262409	100255872	100256226	100266919	100267079	110378	13,20,20	0,2,0	16,30,18	3,4,4	295	149	0.000264197	0.0400725	1.0,0.835,1.0	0.729,0.791,0.694	0.207
67215	ENSG00000088986.11	DYNLL1	chr12	+	120493802	120493925	120488116	120488177	120495283	120495437	67215	0,3,4	1,1,0	0,0,1	2,1,0	272	149	0.000329769	0.0466298	0.0,0.622,1.0	0.0,0.0,1.0	0.207
108281	ENSG00000151743.11	AMN1	chr12	-	31714440	31714631	31709292	31709425	31714881	31714951	108281	3,7,1	10,7,2	1,0,0	10,7,5	298	149	2.31e-05	0.0101326	0.13,0.333,0.2	0.048,0.0,0.0	0.205
43788	ENSG00000129646.15	QRICH2	chr17	-	76277162	76277310	76276679	76276767	76277988	76278189	43788	21,10,23	0,0,0	20,9,23	2,1,4	297	149	0.000131508	0.026812	1.0,1.0,1.0	0.834,0.819,0.743	0.201
55447	ENSG00000031823.14	RANBP3	chr19	-	5951392	5951596	5941798	5941835	5957906	5957973	55447	23,21,17	1,0,0	13,23,22	3,3,2	298	149	0.000131211	0.026812	0.92,1.0,1.0	0.684,0.793,0.846	0.199
94235	ENSG00000137074.20	APTX	chr9	-	32988082	32988124	32987543	32987731	32989758	32989895	94235	117160125	124,113,77	66,88,65	117150115	191	149	7.05e-07	0.000965273	0.424,0.525,0.559	0.306,0.314,0.306	0.194
82139	ENSG00000138757.15	G3BP2	chr4	-	75724055	75724176	75694797	75695073	75724275	75724419	82139	16,19,18	0,0,0	15,19,17	6,2,0	270	149	6.78e-05	0.0185205	1.0,1.0,1.0	0.58,0.84,1.0	0.193
78421	ENSG00000233184.7	AC093157.1	chr1	+	101075275	101075394	101025877	101026061	101077362	101077508	78421	4,4,2	12,4,16	0,0,0	2,6,7	268	149	6.92e-05	0.0186656	0.156,0.357,0.065	0.0,0.0,0.0	0.193
76193	ENSG00000054611.14	TBC1D22A	chr22	+	46793500	46793841	46762680	46762848	46878652	46878723	76193	1,3,1	0,1,0	1,9,5	0,2,5	298	149	0.000160434	0.0301196	1.0,0.6,1.0	1.0,0.692,0.333	0.192
40351	ENSG00000135913.11	USP37	chr2	-	218479649	218479715	218476839	218476981	218482069	218482234	40351	19,18,22	1,0,0	16,24,14	2,11,1	215	149	6.26e-06	0.00428061	0.929,1.0,1.0	0.847,0.602,0.907	0.191
54925	ENSG00000272645.3	GTF2IP20	chr1	-	223982757	223983285	223976879	223977115	223984381	223984440	54925	32,22,40	0,0,0	24,31,28	6,1,3	298	149	5.46e-06	0.00395419	1.0,1.0,1.0	0.667,0.939,0.824	0.19
5630	ENSG00000173480.11	ZNF417	chr19	-	57915564	57915665	57912059	57912186	57916378	57916592	5630	0,6,2	12,7,4	0,0,0	8,12,14	250	149	0.000282022	0.0420486	0.0,0.338,0.23	0.0,0.0,0.0	0.189
98072	ENSG00000140600.17	SH3GL3	chr15	+	83611417	83611587	83609402	83609466	83618081	83618305	98072	8,2,2	9,6,5	0,0,1	3,2,8	298	149	4.81e-05	0.0153476	0.308,0.143,0.167	0.0,0.0,0.059	0.186
24768	ENSG00000131375.10	CAPN7	chr3	+	15250974	15251023	15247326	15247457	15251115	15251246	24768	58,45,50	4,2,2	41,49,47	14,10,10	198	149	8.29e-06	0.00501579	0.916,0.944,0.95	0.688,0.787,0.78	0.185
79636	ENSG00000141127.15	PRPSAP2	chr17	+	18857783	18857853	18856340	18856429	18865468	18865564	79636	7,3,0	5,10,1	0,0,1	3,10,6	219	149	0.000144091	0.0286559	0.488,0.17,0.0	0.0,0.0,0.102	0.185
18119	ENSG00000205746.9	PKD1P4	chr16	-	18352211	18352283	18351773	18351943	18352404	18352476	18119	6,0,4	8,4,10	0,0,0	4,8,2	221	149	1.71e-05	0.0084393	0.336,0.0,0.212	0.0,0.0,0.0	0.183
2248	ENSG00000100083.19	GGA1	chr22	+	37613023	37613191	37610576	37610699	37614189	37614274	2248	23,24,24	0,1,0	14,28,21	2,2,4	298	149	0.000163613	0.0304538	1.0,0.923,1.0	0.778,0.875,0.724	0.182
64728	ENSG00000035664.11	DAPK2	chr15	-	63910699	63911216	63908252	63908600	63911907	63911943	64728	4,8,5	9,12,7	2,4,0	19,18,14	298	149	0.000365307	0.0496798	0.182,0.25,0.263	0.05,0.1,0.0	0.182
72861	ENSG00000136643.12	RPS6KC1	chr1	+	213176399	213176492	213167857	213167973	213230496	213230544	72861	99,105,92	7,15,8	68,98,76	23,29,18	242	149	8.54e-06	0.00509395	0.897,0.812,0.876	0.645,0.675,0.722	0.181
78203	ENSG00000234722.5	LINC01287	chr7	-	153406955	153407084	153405491	153405693	153411581	153413963	78203	9,6,11	0,1,0	9,7,10	5,0,2	278	149	0.000126687	0.0265707	1.0,0.763,1.0	0.491,1.0,0.728	0.181
27959	ENSG00000185305.11	ARL15	chr5	-	54307887	54307946	54171783	54171928	54310294	54310415	27959	3,4,3	14,9,11	0,0,0	3,2,9	208	149	2.61e-05	0.010776	0.133,0.241,0.163	0.0,0.0,0.0	0.179
19850	ENSG00000214575.9	CPEB1	chr15	-	82641624	82641682	82627192	82627367	82647855	82647977	19850	1,7,5	15,24,8	0,0,0	14,10,13	207	149	6.51e-06	0.00435767	0.046,0.174,0.31	0.0,0.0,0.0	0.177
13078	ENSG00000167680.17	SEMA6B	chr19	-	4558336	4558489	4558025	4558149	4581462	4581776	13078	11,27,8	0,0,0	11,24,26	1,2,4	298	149	0.000271174	0.0409183	1.0,1.0,1.0	0.846,0.857,0.765	0.177
59064	ENSG00000058673.17	ZC3H11A	chr1	+	203796292	203796496	203795698	203795775	203816925	203817124	59064	70,60,81	0,2,0	28,53,38	5,4,4	298	149	3.23e-06	0.00286028	1.0,0.938,1.0	0.737,0.869,0.826	0.169
114062	ENSG00000166825.15	ANPEP	chr15	-	89814113	89814294	89805969	89806806	89814771	89814852	114062	4,3,5	11,10,6	0,0,1	6,11,6	298	149	3.93e-05	0.013513	0.154,0.13,0.294	0.0,0.0,0.077	0.167
35599	ENSG00000126561.18	STAT5A	chr17	+	42289369	42289539	42288500	42288598	42291971	42292061	35599	14,34,18	0,0,0	18,36,31	6,2,0	298	149	0.000254957	0.0393518	1.0,1.0,1.0	0.6,0.9,1.0	0.167
73609	ENSG00000061938.20	TNK2	chr3	-	195867168	195867258	195866888	195867016	195867360	195868709	73609	96,89,76	15,14,10	61,78,98	17,34,32	239	149	0.00015792	0.0297736	0.8,0.799,0.826	0.691,0.589,0.656	0.163
12896	ENSG00000181513.15	ACBD4	chr17	+	45136107	45136232	45135646	45135953	45136499	45136620	12896	15,13,23	0,0,1	23,22,27	0,6,4	274	149	0.000129535	0.0267677	1.0,1.0,0.926	1.0,0.666,0.786	0.158
89138	ENSG00000108423.15	TUBD1	chr17	-	59866595	59866749	59863782	59863847	59874538	59874703	89138	54,48,53	1,1,1	39,43,68	11,5,1	298	149	0.00016478	0.0306062	0.964,0.96,0.964	0.639,0.811,0.971	0.156
111896	ENSG00000180776.16	ZDHHC20	chr13	-	21381900	21381945	21381433	21381549	21382919	21383009	111896	13,14,8	39,29,39	1,2,4	28,46,32	194	149	1.04e-05	0.00571684	0.204,0.27,0.136	0.027,0.032,0.088	0.154
10927	ENSG00000160469.17	BRSK1	chr19	+	55304049	55304110	55303666	55303826	55304550	55304920	10927	25,26,24	0,0,0	17,28,14	4,5,0	210	149	1.89e-05	0.00886491	1.0,1.0,1.0	0.751,0.799,1.0	0.15
4347	ENSG00000244687.12	UBE2V1	chr20	-	50115484	50115621	50096671	50096820	50115698	50115954	4347	25,24,24	0,1,1	22,19,25	1,2,7	286	149	0.000289449	0.0427921	1.0,0.926,0.926	0.92,0.832,0.65	0.15
20580	ENSG00000140451.13	PIF1	chr15	-	64821366	64821520	64821166	64821281	64822265	64822391	20580	50,49,36	1,0,2	26,41,53	3,4,8	298	149	8.14e-05	0.0202007	0.962,1.0,0.9	0.812,0.837,0.768	0.148
60061	ENSG00000131591.18	C1orf159	chr1	-	1090875	1090983	1090352	1090587	1091471	1091565	60061	5,5,0	13,5,8	0,0,1	9,11,5	257	149	0.000238677	0.0381836	0.182,0.367,0.0	0.0,0.0,0.104	0.148
96759	ENSG00000143207.21	COP1	chr1	-	176135009	176135086	176085775	176085890	176149005	176149074	96759	36,31,34	0,0,0	20,32,39	1,9,2	226	149	5.21e-06	0.00380994	1.0,1.0,1.0	0.93,0.701,0.928	0.147
87216	ENSG00000172331.12	BPGM	chr7	+	134647134	134647259	134646810	134646937	134658347	134658668	87216	4,2,3	9,6,5	0,0,1	9,7,3	274	149	0.000223246	0.0367199	0.195,0.153,0.246	0.0,0.0,0.153	0.147
56095	ENSG00000181192.12	DHTKD1	chr10	+	12107908	12108015	12101041	12101181	12112899	12113029	56095	23,36,15	0,0,0	28,26,22	3,6,0	256	149	2.84e-05	0.0109694	1.0,1.0,1.0	0.845,0.716,1.0	0.146
12265	ENSG00000149657.20	LSM14B	chr20	+	62127584	62127701	62124616	62124780	62129784	62129952	12265	32,29,31	0,1,0	23,25,27	6,3,0	266	149	0.00010363	0.0233159	1.0,0.942,1.0	0.682,0.824,1.0	0.145
67050	ENSG00000143442.22	POGZ	chr1	-	151411624	151411798	151408693	151408828	151412295	151412396	67050	29,39,31	2,0,0	24,39,38	4,3,4	298	149	0.000251091	0.0389844	0.879,1.0,1.0	0.75,0.867,0.826	0.145
48643	ENSG00000131697.18	NPHP4	chr1	-	5986154	5986327	5978269	5978413	5992243	5992425	48643	85,56,55	2,2,0	42,59,65	4,3,13	298	149	5.12e-05	0.0158285	0.955,0.933,1.0	0.84,0.908,0.714	0.142
77798	ENSG00000135164.19	DMTF1	chr7	+	87154227	87154278	87152452	87152555	87154389	87154528	77798	5,4,2	10,19,10	0,1,0	15,6,12	200	149	7.91e-05	0.0198802	0.271,0.136,0.13	0.0,0.11,0.0	0.142
64316	ENSG00000231419.6	LINC00689	chr7	+	159016457	159017646	159008353	159009438	159020306	159020848	64316	37,18,29	0,0,0	13,23,40	0,4,4	298	149	9.64e-05	0.0222818	1.0,1.0,1.0	1.0,0.742,0.833	0.142
94243	ENSG00000137074.20	APTX	chr9	-	32988091	32988124	32987543	32987731	32989758	32989895	94243	42,50,48	124,113,77	31,34,10	117150115	182	149	2.52e-05	0.0105889	0.217,0.266,0.338	0.178,0.157,0.066	0.14
108924	ENSG00000120798.17	NR2C1	chr12	-	95040475	95040597	95031348	95031488	95049067	95049233	108924	92,87,93	7,4,7	70,90,97	9,22,17	271	149	0.000244637	0.0387516	0.878,0.923,0.88	0.81,0.692,0.758	0.14
87143	ENSG00000225830.16	ERCC6	chr10	-	49524032	49524777	49515197	49517121	49528416	49528525	87143	20,22,17	1,0,0	16,30,31	2,0,7	298	149	0.000279141	0.0417611	0.909,1.0,1.0	0.8,1.0,0.689	0.14
32765	ENSG00000215883.10	CYB5RL	chr1	-	54179148	54179352	54172335	54174822	54184160	54184265	32765	115,69,70	1,3,1	54,64,59	4,9,7	298	149	2.19e-05	0.00991717	0.983,0.92,0.972	0.871,0.78,0.808	0.139
36827	ENSG00000184014.9	DENND5A	chr11	-	9143402	9143485	9138848	9142108	9144096	9144278	36827	153,80,108	3,8,0	104,90,109	21,7,21	232	149	8.47e-07	0.00110766	0.97,0.865,1.0	0.761,0.892,0.769	0.138
102647	ENSG00000224817.2	AC010789.1	chr10	-	101708164	101708401	101701993	101702295	101729716	101730037	102647	6,8,5	18,20,14	0,0,2	20,17,19	298	149	1.89e-06	0.00196836	0.143,0.167,0.152	0.0,0.0,0.05	0.137
9969	ENSG00000075643.6	MOCOS	chr18	+	36203112	36203189	36187496	36187681	36205076	36205276	9969	37,37,41	0,0,0	17,26,27	2,6,0	226	149	0.000246254	0.0387592	1.0,1.0,1.0	0.849,0.741,1.0	0.137
72569	ENSG00000036549.13	ZZZ3	chr1	-	77631849	77633405	77584516	77584655	77641521	77641655	72569	96,86,92	1,0,1	55,68,89	7,5,6	298	149	5.34e-07	0.000835572	0.98,1.0,0.979	0.797,0.872,0.881	0.136
78356	ENSG00000180902.18	D2HGDH	chr2	+	241754630	241754746	241751245	241751388	241755044	241756014	78356	35,35,34	0,0,0	30,34,49	4,4,1	265	149	0.000117662	0.0253852	1.0,1.0,1.0	0.808,0.827,0.965	0.133
116204	ENSG00000126214.21	KLC1	chr14	+	103684985	103685036	103679383	103679545	103693552	103693953	116204	19,21,14	0,0,0	12,24,20	0,4,4	200	149	0.000156887	0.0297736	1.0,1.0,1.0	1.0,0.817,0.788	0.132
29661	ENSG00000197818.12	SLC9A8	chr20	+	49845035	49845119	49839540	49839599	49849578	49849680	29661	76,48,52	0,0,1	25,38,28	2,6,2	233	149	2.81e-05	0.0109086	1.0,1.0,0.971	0.889,0.802,0.9	0.127
74169	ENSG00000135049.16	AGTPBP1	chr9	-	85712501	85712566	85692688	85692813	85741774	85741818	74169	45,28,21	0,0,0	28,25,29	0,3,6	214	149	8.16e-05	0.0202007	1.0,1.0,1.0	1.0,0.853,0.771	0.125
30748	ENSG00000162910.19	MRPL55	chr1	-	228108954	228109021	228107666	228107869	228109148	228109299	30748	137136131	10,11,10	68,85,98	16,14,20	216	149	0.000122223	0.0259446	0.904,0.895,0.9	0.746,0.807,0.772	0.125
27582	ENSG00000183323.13	CCDC125	chr5	-	69313984	69314043	69311117	69311204	69320236	69320345	27582	46,73,51	0,4,0	52,46,49	10,7,2	208	149	7.39e-05	0.0193936	1.0,0.929,1.0	0.788,0.825,0.946	0.123
70826	ENSG00000112659.14	CUL9	chr6	+	43204747	43204857	43204155	43204539	43204932	43205115	70826	31,17,21	0,0,0	41,30,26	6,0,3	259	149	7.48e-05	0.0194662	1.0,1.0,1.0	0.797,1.0,0.833	0.123
19848	ENSG00000214575.9	CPEB1	chr15	-	82641624	82641682	82627192	82627367	82647136	82647605	19848	5,12,10	42,36,47	0,1,1	23,36,34	207	149	4.71e-07	0.000764677	0.079,0.194,0.133	0.0,0.02,0.021	0.122
24057	ENSG00000165097.16	KDM1B	chr6	+	18155882	18155926	18155421	18155571	18159882	18159982	24057	145129169	9,11,18	100126142	32,20,25	193	149	9.08e-05	0.0213375	0.926,0.901,0.879	0.707,0.829,0.814	0.119
109671	ENSG00000166908.18	PIP4K2C	chr12	+	57599399	57599438	57599064	57599211	57600323	57600436	109671	161126126	15,9,3	77,113,95	11,19,24	188	149	2.28e-05	0.0101326	0.895,0.917,0.971	0.847,0.825,0.758	0.118
90154	ENSG00000096093.16	EFHC1	chr6	+	52464894	52465115	52452687	52454287	52469332	52469473	90154	70,77,59	0,1,1	52,37,48	5,3,3	298	149	7.64e-05	0.0195541	1.0,0.975,0.967	0.839,0.86,0.889	0.118
29244	ENSG00000196776.17	CD47	chr3	-	108051938	108051970	108043090	108047292	108057476	108057569	29244	342343332	75,60,60	230268312	87,89,117	181	149	1.21e-06	0.00143356	0.79,0.825,0.82	0.685,0.713,0.687	0.117
40813	ENSG00000133226.17	SRRM1	chr1	+	24663182	24663224	24662659	24662804	24666814	24666845	40813	459408390	258181246	274310361	249282279	191	149	2.51e-05	0.0105889	0.581,0.637,0.553	0.462,0.462,0.502	0.115
68378	ENSG00000051825.15	MPHOSPH9	chr12	-	123218398	123218499	123214743	123214834	123221371	123221895	68378	48,32,27	0,0,0	27,44,40	2,0,7	250	149	0.000178582	0.0318339	1.0,1.0,1.0	0.889,1.0,0.773	0.113
108287	ENSG00000151743.11	AMN1	chr12	-	31719217	31719356	31709292	31709425	31728970	31729010	108287	10,2,4	23,19,10	1,1,1	21,18,28	288	149	4.41e-05	0.0144885	0.184,0.052,0.171	0.024,0.028,0.018	0.112
49825	ENSG00000164008.16	C1orf50	chr1	+	42767508	42767624	42767248	42767390	42773562	42773649	49825	256225239	15,25,12	135153146	17,29,26	265	149	6.84e-05	0.0185537	0.906,0.835,0.918	0.817,0.748,0.759	0.112
25985	ENSG00000158402.21	CDC25C	chr5	-	138329552	138329647	138328483	138328529	138330986	138331180	25985	71,92,88	4,3,2	89114107	11,15,12	244	149	0.00011344	0.0246778	0.916,0.949,0.964	0.832,0.823,0.845	0.11
108188	ENSG00000064763.11	FAR2	chr12	+	29332844	29332908	29332687	29332727	29333631	29334072	108188	2,10,8	48,44,30	0,0,0	29,43,46	213	149	2.8e-07	0.000527587	0.028,0.137,0.157	0.0,0.0,0.0	0.107
89063	ENSG00000158856.18	DMTN	chr8	+	22067084	22067159	22066497	22066893	22067526	22067648	89063	9,14,11	0,0,0	33,37,48	5,0,5	224	149	0.000207117	0.034785	1.0,1.0,1.0	0.814,1.0,0.865	0.107
53296	ENSG00000116580.19	GON4L	chr1	-	155832831	155832950	155826836	155827028	155853275	155853405	53296	6,7,14	37,33,39	2,0,0	30,41,28	268	149	1.25e-07	0.000326615	0.083,0.105,0.166	0.036,0.0,0.0	0.106
48688	ENSG00000122008.15	POLK	chr5	+	75596221	75597178	75590343	75590440	75597746	75597789	48688	89,57,77	0,0,0	45,60,60	4,0,6	298	149	6.94e-05	0.0186659	1.0,1.0,1.0	0.849,1.0,0.833	0.106
51344	ENSG00000286192.1	AC069288.1	chr7	-	2230548	2230727	2222574	2222754	2232871	2232970	51344	98,103,64	0,2,1	44,56,74	5,7,0	298	149	0.00024488	0.0387516	1.0,0.963,0.97	0.815,0.8,1.0	0.106
17443	ENSG00000080603.17	SRCAP	chr16	+	30721188	30721476	30720712	30720978	30722121	30722286	17443	221221176	8,6,6	172189166	20,22,11	298	149	1.15e-05	0.00614208	0.932,0.948,0.936	0.811,0.811,0.883	0.104
2840	ENSG00000183506.17	PI4KAP2	chr22	-	21491993	21492094	21484004	21484134	21517324	21517520	2840	64,46,128	3,0,0	61,75,219	9,7,7	250	149	3.54e-05	0.0125739	0.927,1.0,1.0	0.802,0.865,0.949	0.104
37625	ENSG00000139629.16	GALNT6	chr12	-	51383460	51383582	51379545	51379884	51390849	51390937	37625	19,26,15	1,0,0	35,23,38	1,1,8	271	149	0.000306195	0.0440658	0.913,1.0,1.0	0.951,0.927,0.723	0.104
77850	ENSG00000213347.10	MXD3	chr5	-	177310667	177310697	177310425	177310540	177311378	177311484	77850	43,61,37	1,1,2	52,79,77	7,11,10	179	149	4.06e-05	0.0137975	0.973,0.981,0.939	0.861,0.857,0.865	0.103
66656	ENSG00000003436.16	TFPI	chr2	-	187513615	187513646	187503647	187503770	187520541	187520613	66656	61,42,60	1,0,0	36,32,42	3,7,1	180	149	5.7e-05	0.0168311	0.981,1.0,1.0	0.909,0.791,0.972	0.103
36824	ENSG00000184014.9	DENND5A	chr11	-	9142721	9142845	9138848	9142108	9144096	9144179	36824	279279177	3,8,0	220194196	21,7,21	273	149	1.75e-08	7.69e-05	0.981,0.95,1.0	0.851,0.938,0.836	0.102
47249	ENSG00000134202.11	GSTM3	chr1	-	109739832	109739908	109739428	109739493	109740239	109740304	47249	45,46,39	0,0,0	47,55,39	1,6,4	225	149	4.6e-05	0.0148961	1.0,1.0,1.0	0.969,0.859,0.866	0.102
73610	ENSG00000061938.20	TNK2	chr3	-	195867168	195867264	195866888	195867016	195867360	195868709	73610	207189146	15,14,10	140180188	17,34,32	245	149	9.28e-05	0.0215546	0.894,0.891,0.899	0.834,0.763,0.781	0.102
63957	ENSG00000156976.17	EIF4A2	chr3	+	186788309	186788420	186787802	186787882	186789124	186789291	63957	880713729	806776862	598675716	370477553	260	149	1.01e-05	0.00562583	0.385,0.345,0.326	0.481,0.448,0.426	-0.1
113494	ENSG00000095794.19	CREM	chr10	+	35179133	35179276	35148367	35148491	35206894	35207051	113494	74,46,42	7,7,0	32,61,41	0,0,2	292	149	0.000170159	0.0312	0.844,0.77,1.0	1.0,1.0,0.913	-0.1
23223	ENSG00000183137.15	CEP57L1	chr6	+	109145218	109145381	109106034	109106090	109146757	109146933	23223	92,125,84	3,8,10	95,92,89	1,0,2	298	149	1.05e-05	0.00574693	0.939,0.887,0.808	0.979,1.0,0.957	-0.101
116632	ENSG00000153214.11	TMEM87B	chr2	+	112074911	112074962	112066935	112067067	112077191	112077282	116632	32,54,47	6,2,3	42,58,35	0,1,0	200	149	0.000141794	0.0283165	0.799,0.953,0.921	1.0,0.977,1.0	-0.101
57446	ENSG00000197472.15	ZNF695	chr1	-	246999347	246999440	246985322	246988255	247007905	247007999	57446	45,66,39	2,8,2	29,35,29	0,0,0	242	149	2.81e-05	0.0109086	0.933,0.836,0.923	1.0,1.0,1.0	-0.103
106427	ENSG00000263711.6	LINC02864	chr18	-	73200652	73200789	73158821	73161973	73255812	73255918	106427	91,90,81	4,6,8	48,76,71	1,0,0	286	149	3.8e-06	0.00317366	0.922,0.887,0.841	0.962,1.0,1.0	-0.104
46321	ENSG00000064607.17	SUGP2	chr19	-	18993637	18993740	18990887	18991149	18994365	18994486	46321	425396339	60,65,55	277398373	25,22,23	252	149	1.89e-07	0.000458378	0.807,0.783,0.785	0.868,0.915,0.906	-0.105
112365	ENSG00000188811.14	NHLRC3	chr13	+	39042104	39042305	39039563	39039711	39044089	39044181	112365	99,68,77	2,7,7	78,86,67	1,1,0	298	149	2.43e-05	0.0104621	0.961,0.829,0.846	0.975,0.977,1.0	-0.105
74513	ENSG00000135454.14	B4GALNT1	chr12	-	57629047	57629174	57628712	57628903	57630151	57630332	74513	52,51,45	1,6,3	33,34,53	0,0,0	276	149	8.23e-05	0.0202758	0.966,0.821,0.89	1.0,1.0,1.0	-0.108
36418	ENSG00000267278.6	MAP3K14-AS1	chr17	+	45249533	45249632	45247953	45248003	45255134	45255218	36418	0,0,1	22,30,21	8,2,3	17,19,22	248	149	2.09e-05	0.00958663	0.0,0.0,0.028	0.22,0.059,0.076	-0.109
53170	ENSG00000109762.16	SNX25	chr4	+	185332594	185332713	185323527	185323800	185339378	185339510	53170	36,39,33	4,4,1	35,39,33	0,1,0	268	149	0.000358213	0.0490691	0.833,0.844,0.948	1.0,0.956,1.0	-0.11
76812	ENSG00000109323.11	MANBA	chr4	-	102690879	102690957	102690595	102690771	102714437	102714561	76812	0,1,4	33,37,39	9,9,3	28,32,21	227	149	3.22e-05	0.0117062	0.0,0.017,0.063	0.174,0.156,0.086	-0.112
53273	ENSG00000133104.14	SPART	chr13	-	36336286	36336358	36335020	36335832	36346581	36346797	53273	45,38,46	156108153	48,86,43	81,133,76	221	149	2.7e-05	0.0109086	0.163,0.192,0.169	0.285,0.304,0.276	-0.114
46323	ENSG00000064607.17	SUGP2	chr19	-	18993647	18993740	18990889	18991149	18994365	18995280	46323	398323319	60,65,55	281367338	25,22,23	242	149	3.53e-08	0.000128928	0.803,0.754,0.781	0.874,0.911,0.9	-0.116
109510	ENSG00000170581.14	STAT2	chr12	-	56348751	56348851	56348528	56348623	56349425	56349509	109510	36,22,24	3,0,6	14,25,27	0,1,0	249	149	0.000273488	0.0411259	0.878,1.0,0.705	1.0,0.937,1.0	-0.118
116559	ENSG00000185420.19	SMYD3	chr1	-	246186742	246186942	245929869	245929937	246327200	246327337	116559	35,45,20	133142119	58,56,46	68,96,116	298	149	8.3e-06	0.00501579	0.116,0.137,0.078	0.299,0.226,0.165	-0.12
111270	ENSG00000122966.17	CIT	chr12	-	119803205	119803389	119784188	119785065	119822819	119822973	111270	53,55,32	5,4,2	28,77,51	0,0,1	298	149	4.97e-05	0.0154488	0.841,0.873,0.889	1.0,1.0,0.962	-0.12
73572	ENSG00000071462.12	BUD23	chr7	+	73683766	73683901	73683600	73683673	73692595	73692646	73572	122126105	8,15,17	109127118	1,7,4	284	149	8.28e-05	0.0202758	0.889,0.815,0.764	0.983,0.905,0.939	-0.12
28741	ENSG00000124275.15	MTRR	chr5	+	7873372	7873526	7870769	7870923	7875257	7875310	28741	247272236	118,90,113	279302294	62,77,85	298	149	0.000245898	0.0387592	0.511,0.602,0.511	0.692,0.662,0.634	-0.121
51067	ENSG00000189298.14	ZKSCAN3	chr6	+	28361323	28361471	28349949	28350067	28363302	28363385	51067	61,51,43	3,8,2	53,53,48	0,1,0	297	149	1.46e-05	0.00739468	0.911,0.762,0.915	1.0,0.964,1.0	-0.125
7811	ENSG00000105662.16	CRTC1	chr19	+	18768484	18768793	18765403	18765528	18774899	18774986	7811	17,20,23	6,0,2	9,15,21	1,0,0	298	149	0.000238386	0.0381836	0.586,1.0,0.852	0.818,1.0,1.0	-0.127
4921	ENSG00000126005.17	MMP24OS	chr20	-	35277389	35277932	35272004	35272145	35278008	35278027	4921	51,54,47	7,0,5	41,61,70	0,0,0	298	149	6.89e-06	0.00448102	0.785,1.0,0.825	1.0,1.0,1.0	-0.13
20239	ENSG00000278023.7	RDM1	chr17	-	35930075	35930255	35925514	35925637	35930631	35930727	20239	71,58,49	2,4,8	68,74,71	0,1,0	298	149	4.76e-06	0.00360649	0.947,0.879,0.754	1.0,0.974,1.0	-0.131
35972	ENSG00000148288.13	GBGT1	chr9	-	133156014	133156102	133155900	133155936	133161466	133161532	35972	84,67,62	12,14,5	36,42,39	2,1,1	237	149	0.00012971	0.0267677	0.815,0.751,0.886	0.919,0.964,0.961	-0.131
10361	ENSG00000141391.14	PRELID3A	chr18	+	12429349	12429433	12427220	12427323	12431149	12431424	10361	41,46,37	4,10,1	12,48,29	0,1,0	233	149	1.73e-05	0.00845009	0.868,0.746,0.959	1.0,0.968,1.0	-0.132
14777	ENSG00000170004.17	CHD3	chr17	+	7895338	7895542	7894916	7895150	7897082	7897294	14777	114143111	12,17,15	103128155	4,6,1	298	149	1.8e-06	0.00195093	0.826,0.808,0.787	0.928,0.914,0.987	-0.136
116236	ENSG00000009830.12	POMT2	chr14	-	77311948	77312033	77306245	77306441	77320433	77320704	116236	48,54,66	8,9,3	70,50,58	2,1,0	234	149	6.07e-06	0.00422683	0.793,0.793,0.933	0.957,0.97,1.0	-0.136
28740	ENSG00000124275.15	MTRR	chr5	+	7873372	7873512	7870769	7870923	7875257	7875375	28740	168179159	118,90,113	198211202	62,77,85	289	149	8.71e-05	0.0209891	0.423,0.506,0.42	0.622,0.586,0.551	-0.137
37708	ENSG00000165275.10	TRMT10B	chr9	+	37763628	37763753	37761902	37762117	37768075	37768228	37708	32,49,23	8,1,2	22,19,25	0,0,1	274	149	0.000135659	0.0275303	0.685,0.964,0.862	1.0,1.0,0.931	-0.14
54393	ENSG00000105072.9	C19orf44	chr19	+	16503064	16503380	16500791	16501551	16506700	16506774	54393	36,25,33	5,2,2	27,26,45	0,0,1	298	149	0.000155442	0.0297542	0.783,0.862,0.892	1.0,1.0,0.957	-0.14
68919	ENSG00000148985.20	PGAP2	chr11	+	3822908	3822993	3808293	3808315	3824269	3824343	68919	0,1,1	7,9,7	9,3,3	16,15,8	234	149	0.000224907	0.0367861	0.0,0.066,0.083	0.264,0.113,0.193	-0.14
76040	ENSG00000184371.14	CSF1	chr1	+	109914258	109914381	109910812	109911062	109915633	109915696	76040	49,20,25	3,1,6	25,12,22	1,0,0	272	149	0.000170106	0.0312	0.899,0.916,0.695	0.932,1.0,1.0	-0.141
91703	ENSG00000251003.9	ZFPM2-AS1	chr8	-	106059080	106059136	105927650	105927717	106060380	106060477	91703	0,0,1	28,20,25	3,10,7	20,29,27	205	149	2.4e-07	0.000521456	0.0,0.0,0.028	0.098,0.2,0.159	-0.143
57239	ENSG00000256546.2	AC156455.1	chr12	+	122064549	122064682	122063305	122063531	122068027	122068191	57239	54,48,49	6,1,12	38,49,86	0,1,3	282	149	0.000252204	0.0390645	0.826,0.962,0.683	1.0,0.963,0.938	-0.143
67315	ENSG00000115275.14	MOGS	chr2	-	74464895	74464987	74463189	74463386	74465313	74465362	67315	21,25,32	5,6,0	27,21,27	0,1,1	241	149	0.000325821	0.0462956	0.722,0.72,1.0	1.0,0.928,0.943	-0.143
43458	ENSG00000260238.6	PMF1-BGLAP	chr1	+	156236287	156236483	156213008	156213176	156242552	156242591	43458	24,30,21	0,2,6	42,38,32	0,1,0	298	149	0.000353676	0.0485233	1.0,0.882,0.636	1.0,0.95,1.0	-0.144
72611	ENSG00000283269.1	AC005524.1	chr19	-	28724818	28724989	28724203	28724318	28726298	28726337	72611	28,28,20	4,6,0	22,19,19	1,0,0	298	149	0.000106031	0.0236529	0.778,0.7,1.0	0.917,1.0,1.0	-0.146
18478	ENSG00000168096.15	ANKS3	chr16	-	4726658	4726780	4724749	4724831	4726978	4727177	18478	93,81,75	9,7,18	67,69,75	0,1,6	271	149	0.000108304	0.0239771	0.85,0.864,0.696	1.0,0.974,0.873	-0.146
116229	ENSG00000009830.12	POMT2	chr14	-	77298688	77298771	77296163	77296273	77304691	77304746	116229	23,18,30	2,3,6	16,24,31	0,1,1	232	149	0.000149834	0.0291372	0.881,0.794,0.763	1.0,0.939,0.952	-0.151
9976	ENSG00000075643.6	MOCOS	chr18	+	36213365	36213482	36205076	36205276	36220054	36220217	9976	59,60,88	10,11,7	53,59,58	1,3,1	266	149	5.35e-05	0.0160078	0.768,0.753,0.876	0.967,0.917,0.97	-0.152
87289	ENSG00000122335.17	SERAC1	chr6	-	158130372	158130486	158128107	158128270	158143055	158143184	87289	20,22,23	2,7,0	11,32,32	0,1,0	263	149	0.000131387	0.026812	0.85,0.64,1.0	1.0,0.948,1.0	-0.153
89483	ENSG00000133863.9	TEX15	chr8	-	30874936	30875102	30867264	30867502	30887166	30887311	89483	16,25,37	2,2,4	19,36,18	0,1,0	298	149	0.000337851	0.0472393	0.8,0.862,0.822	1.0,0.947,1.0	-0.154
9977	ENSG00000075643.6	MOCOS	chr18	+	36215515	36215977	36205076	36205276	36220054	36220217	9977	75,69,73	10,11,7	49,76,63	1,3,1	298	149	2.47e-05	0.0105738	0.789,0.758,0.839	0.961,0.927,0.969	-0.157
105243	ENSG00000110075.15	PPP6R3	chr11	+	68505144	68505271	68460737	68460827	68537658	68537689	105243	28,53,32	1,3,8	19,46,37	0,0,0	276	149	6.4e-06	0.0043174	0.938,0.905,0.683	1.0,1.0,1.0	-0.158
9449	ENSG00000166377.20	ATP9B	chr18	+	79213961	79214038	79206935	79207012	79253380	79253541	9449	31,28,26	3,9,3	23,20,18	1,1,0	226	149	8.05e-05	0.0201756	0.872,0.672,0.851	0.938,0.93,1.0	-0.158
82522	ENSG00000005801.18	ZNF195	chr11	-	3361742	3368855	3358102	3360565	3370974	3371070	82522	77,70,58	68,90,55	56,75,59	26,45,31	298	149	0.000204307	0.034445	0.362,0.28,0.345	0.519,0.455,0.488	-0.158
81635	ENSG00000122644.13	ARL4A	chr7	+	12687634	12687728	12686855	12687043	12688168	12688914	81635	16,16,15	46,47,44	32,50,58	50,70,51	243	149	0.000118699	0.0254431	0.176,0.173,0.173	0.282,0.305,0.411	-0.159
107369	ENSG00000151498.12	ACAD8	chr11	+	134257087	134257257	134253547	134253709	134259007	134259084	107369	0,0,0	4,8,7	0,6,11	4,21,10	298	149	8.15e-06	0.00499886	0.0,0.0,0.0	0.0,0.125,0.355	-0.16
114004	ENSG00000165819.12	METTL3	chr14	-	21500912	21501129	21499763	21499802	21503172	21503577	114004	46,35,19	2,5,4	34,35,26	2,0,0	298	149	0.000256652	0.0394696	0.92,0.778,0.704	0.895,1.0,1.0	-0.164
87633	ENSG00000134574.12	DDB2	chr11	+	47234756	47234934	47234572	47234672	47235269	47235412	87633	39,44,33	7,4,5	63,78,51	0,2,3	298	149	0.000157312	0.0297736	0.736,0.846,0.767	1.0,0.951,0.895	-0.166
92804	ENSG00000171045.16	TSNARE1	chr8	-	142318543	142318634	142300115	142300644	142330900	142330970	92804	19,22,16	3,2,2	11,20,15	0,0,0	240	149	0.000311592	0.0447018	0.797,0.872,0.832	1.0,1.0,1.0	-0.166
79643	ENSG00000141127.15	PRPSAP2	chr17	+	18859339	18859475	18857783	18857853	18865468	18865564	79643	33,18,23	7,4,0	15,21,20	0,0,1	285	149	7.48e-05	0.0194662	0.711,0.702,1.0	1.0,1.0,0.913	-0.167
43798	ENSG00000143382.16	ADAMTSL4	chr1	+	150549821	150550276	150549420	150549499	150552204	150552308	43798	54,44,41	66,73,55	48,52,52	33,28,40	298	149	8.51e-05	0.0207157	0.29,0.232,0.272	0.421,0.481,0.394	-0.167
17795	ENSG00000047578.13	KATNIP	chr16	+	27648603	27648735	27631064	27631162	27677728	27677996	17795	20,15,31	5,3,0	12,21,19	0,0,1	281	149	0.000336161	0.047229	0.68,0.726,1.0	1.0,1.0,0.91	-0.168
1313	ENSG00000130962.18	PRRG1	chrX	+	37425839	37426000	37406208	37406259	37453135	37453308	1313	21,23,17	5,1,1	12,20,14	0,0,0	298	149	0.000334958	0.0471355	0.677,0.92,0.895	1.0,1.0,1.0	-0.169
35674	ENSG00000138658.16	ZGRF1	chr4	-	112609378	112609429	112606007	112606091	112612523	112612588	35674	25,16,11	6,2,2	25,20,33	0,0,2	200	149	0.000104965	0.023475	0.756,0.856,0.804	1.0,1.0,0.925	-0.17
16255	ENSG00000196696.13	PDXDC2P-NPIPB14P	chr16	-	69976810	69978003	69976296	69976732	69978076	69978112	16255	1,3,4	37,17,19	6,12,8	12,11,23	298	149	7.3e-05	0.019275	0.013,0.081,0.095	0.2,0.353,0.148	-0.171
103033	ENSG00000265843.3	LINC01029	chr18	-	77989818	77989914	77971813	77972513	77993634	77993727	103033	188171144	55,52,44	90,107,96	8,22,6	245	149	4.56e-05	0.014853	0.675,0.667,0.666	0.872,0.747,0.907	-0.173
82374	ENSG00000219545.11	UMAD1	chr7	+	7676101	7676208	7673308	7673453	7689334	7689460	82374	15,9,13	4,3,0	10,19,9	0,0,1	256	149	0.000154391	0.0296827	0.686,0.636,1.0	1.0,1.0,0.84	-0.173
26739	ENSG00000206149.10	HERC2P9	chr15	+	28642372	28642564	28641429	28641581	28648879	28649067	26739	26,20,32	2,7,2	26,33,24	2,0,0	298	149	0.000221733	0.0365398	0.867,0.588,0.889	0.867,1.0,1.0	-0.174
38645	ENSG00000225697.13	SLC26A6	chr3	-	48632244	48632396	48631879	48632044	48632973	48633084	38645	130101150	39,39,25	91132119	11,16,10	298	149	0.000151652	0.0293126	0.625,0.564,0.75	0.805,0.805,0.856	-0.176
109112	ENSG00000139631.19	CSAD	chr12	-	53166204	53166327	53164621	53164755	53170071	53170126	109112	0,0,0	4,6,3	1,1,7	4,9,7	272	149	4.86e-05	0.0153476	0.0,0.0,0.0	0.12,0.057,0.354	-0.177
103560	ENSG00000175224.16	ATG13	chr11	+	46618324	46618375	46617526	46617890	46644278	46644360	103560	2,3,2	15,21,14	10,19,12	20,39,23	200	149	0.000315415	0.0449629	0.09,0.096,0.096	0.271,0.266,0.28	-0.178
55376	ENSG00000078900.15	TP73	chr1	+	3731462	3731556	3730926	3731065	3732746	3733079	55376	18,29,20	3,7,2	15,22,32	1,0,0	243	149	7.05e-06	0.00453015	0.786,0.718,0.86	0.902,1.0,1.0	-0.179
60757	ENSG00000111877.18	MCM9	chr6	-	118856370	118856545	118829047	118829250	118894026	118894356	60757	45,28,38	5,4,3	35,32,29	0,0,0	298	149	1.99e-06	0.0020571	0.818,0.778,0.864	1.0,1.0,1.0	-0.18
37559	ENSG00000163378.14	EOGT	chr3	-	69001607	69001714	68988924	68989017	69004377	69004482	37559	15,16,20	0,6,2	17,18,21	0,0,0	256	149	7.43e-05	0.0194408	1.0,0.608,0.853	1.0,1.0,1.0	-0.18
88512	ENSG00000115170.15	ACVR1	chr2	-	157826527	157826646	157818384	157818559	157875795	157875840	88512	0,0,0	4,6,7	4,2,2	7,8,5	268	149	0.000162454	0.030367	0.0,0.0,0.0	0.241,0.122,0.182	-0.182
103050	ENSG00000265843.3	LINC01029	chr18	-	77990092	77990174	77986760	77986997	77993634	77993727	103050	34,49,31	69,76,70	29,31,25	24,21,26	231	149	0.000205024	0.0344995	0.241,0.294,0.222	0.438,0.488,0.383	-0.184
5610	ENSG00000198131.14	ZNF544	chr19	+	58237248	58237334	58230393	58230497	58243964	58244056	5610	0,0,0	20,12,12	3,5,5	10,15,11	235	149	9.76e-07	0.00122269	0.0,0.0,0.0	0.16,0.174,0.224	-0.186
51627	ENSG00000196597.13	ZNF782	chr9	-	96844889	96845016	96827079	96827181	96854087	96854360	51627	24,14,22	1,3,3	7,26,18	0,0,0	276	149	0.00034348	0.0475712	0.928,0.716,0.798	1.0,1.0,1.0	-0.186
39716	ENSG00000143811.19	PYCR2	chr1	-	225922203	225922383	225921551	225921644	225924043	225924250	39716	20,10,8	2,4,1	6,20,9	1,0,0	298	149	0.000351812	0.0483698	0.833,0.556,0.8	0.75,1.0,1.0	-0.187
73771	ENSG00000125630.16	POLR1B	chr2	+	112554523	112554578	112552644	112552816	112559292	112559395	73771	11,10,11	8,1,2	9,12,4	0,0,1	204	149	5.78e-05	0.0169192	0.501,0.88,0.801	1.0,1.0,0.745	-0.188
65447	ENSG00000184465.16	WDR27	chr6	-	169572418	169572540	169558320	169559927	169582835	169582934	65447	0,0,2	10,7,15	2,4,4	9,6,6	271	149	0.000136172	0.0275341	0.0,0.0,0.068	0.109,0.268,0.268	-0.192
16938	ENSG00000172775.17	PSME3IP1	chr16	-	57178501	57178852	57175538	57175590	57185820	57186039	16938	16,11,11	0,2,5	10,17,10	1,0,0	298	149	0.0001817	0.0319699	1.0,0.733,0.524	0.833,1.0,1.0	-0.192
90097	ENSG00000147509.14	RGS20	chr8	+	53939575	53939724	53880893	53881084	53946664	53946748	90097	13,25,21	3,0,4	23,20,11	0,0,0	298	149	0.000312564	0.0447018	0.684,1.0,0.724	1.0,1.0,1.0	-0.197
67410	ENSG00000117151.13	CTBS	chr1	-	84569930	84570139	84565840	84566012	84570581	84570720	67410	54,53,59	40,56,46	48,68,55	17,26,22	298	149	5.18e-05	0.0158313	0.403,0.321,0.391	0.585,0.567,0.556	-0.198
40420	ENSG00000164651.17	SP8	chr7	-	20785947	20786043	20784286	20785795	20786777	20786886	40420	2,1,0	22,14,18	3,4,5	4,12,11	245	149	6.98e-05	0.0186659	0.052,0.042,0.0	0.313,0.169,0.217	-0.202
105239	ENSG00000110075.15	PPP6R3	chr11	+	68505144	68505249	68460730	68460827	68537658	68537669	105239	21,32,20	1,3,8	17,37,27	0,0,0	254	149	1.86e-06	0.00196836	0.925,0.862,0.595	1.0,1.0,1.0	-0.206
55733	ENSG00000232884.9	AF127936.1	chr21	-	14753323	14753394	14750862	14750909	14753800	14753848	55733	32,16,30	1,10,5	4,13,13	0,1,0	220	149	7.9e-05	0.0198802	0.956,0.52,0.803	1.0,0.898,1.0	-0.206
2161	ENSG00000284554.2	AL022318.4	chr22	+	39025069	39025349	39022821	39023014	39025556	39025671	2161	13,18,21	5,2,0	11,13,18	0,0,0	298	149	0.00029105	0.0429563	0.565,0.818,1.0	1.0,1.0,1.0	-0.206
63339	ENSG00000148950.11	IMMP1L	chr11	-	31473723	31473786	31456259	31456386	31509518	31509594	63339	0,1,0	8,3,12	4,1,7	6,17,6	212	149	5.69e-05	0.0168311	0.0,0.19,0.0	0.319,0.04,0.451	-0.207
22895	ENSG00000099797.15	TECR	chr19	+	14533932	14534046	14529578	14529711	14545113	14545180	22895	1,1,1	3,0,2	3,4,0	0,0,1	263	149	0.000109234	0.0240614	0.159,1.0,0.221	1.0,1.0,0.0	-0.207
24552	ENSG00000135363.12	LMO2	chr11	-	33869709	33869987	33869345	33869586	33881823	33881887	24552	59,21,39	14,6,3	19,14,38	1,0,2	298	149	0.000251243	0.0389844	0.678,0.636,0.867	0.905,1.0,0.905	-0.21
42512	ENSG00000205639.12	MFSD2B	chr2	+	24022821	24022902	24010080	24010192	24023582	24023726	42512	0,0,0	7,5,8	3,2,3	5,5,11	230	149	8.92e-05	0.021247	0.0,0.0,0.0	0.28,0.206,0.15	-0.212
102694	ENSG00000133816.17	MICAL2	chr11	+	12262479	12262635	12259794	12259897	12263559	12263787	102694	5,4,3	3,3,0	2,3,2	0,0,1	298	149	0.000178746	0.0318339	0.455,0.4,1.0	1.0,1.0,0.5	-0.215
42711	ENSG00000181450.18	ZNF678	chr1	+	227582513	227582606	227563542	227563724	227646543	227646670	42711	16,20,14	3,6,3	16,8,19	1,0,1	242	149	9.99e-05	0.0228782	0.767,0.672,0.742	0.908,1.0,0.921	-0.216
21564	ENSG00000137841.12	PLCB2	chr15	-	40291017	40291183	40290760	40290837	40291264	40291487	21564	37,42,29	9,11,5	62,58,46	2,2,4	298	149	3.11e-05	0.0114726	0.673,0.656,0.744	0.939,0.935,0.852	-0.218
18481	ENSG00000168096.15	ANKS3	chr16	-	4726658	4726854	4724749	4724831	4726978	4727169	18481	76,60,43	9,7,18	60,60,72	0,1,6	298	149	5.28e-05	0.0159738	0.809,0.811,0.544	1.0,0.968,0.857	-0.22
60071	ENSG00000131591.18	C1orf159	chr1	-	1105955	1106049	1091990	1092103	1115021	1115075	60071	11,7,3	6,1,0	10,11,5	0,0,0	243	149	0.000151797	0.0293126	0.529,0.811,1.0	1.0,1.0,1.0	-0.22
17982	ENSG00000102897.10	LYRM1	chr16	+	20902485	20902717	20900665	20900889	20911182	20911264	17982	18,16,17	2,5,1	12,20,9	0,0,0	298	149	1.14e-05	0.00611769	0.818,0.615,0.895	1.0,1.0,1.0	-0.224
92942	ENSG00000204839.9	MROH6	chr8	-	143568551	143568719	143567785	143567888	143569440	143569614	92942	38,24,26	2,7,6	33,32,43	0,1,1	298	149	5.09e-06	0.00374876	0.905,0.632,0.684	1.0,0.941,0.956	-0.225
23378	ENSG00000224099.2	AC104823.1	chr2	+	195455509	195455641	195448531	195448612	195458075	195458263	23378	44,20,21	14,7,7	2,1,5	1,0,0	281	149	0.000138487	0.0278464	0.625,0.602,0.614	0.515,1.0,1.0	-0.225
23219	ENSG00000183137.15	CEP57L1	chr6	+	109140420	109140675	109106034	109106090	109146757	109146937	23219	42,25,31	3,8,10	26,29,24	1,0,2	298	149	7.16e-05	0.0189718	0.875,0.61,0.608	0.929,1.0,0.857	-0.231
44008	ENSG00000143549.21	TPM3	chr1	-	154171412	154171488	154170648	154170711	154172907	154172978	44008	17,20,25	4,9,4	26,31,28	0,4,0	225	149	0.000122674	0.0259775	0.738,0.595,0.805	1.0,0.837,1.0	-0.233
55732	ENSG00000232884.9	AF127936.1	chr21	-	14753323	14753394	14746761	14747329	14753800	14753848	55732	10,14,6	7,1,2	4,5,3	0,1,0	220	149	0.000138013	0.0278149	0.492,0.905,0.67	1.0,0.772,1.0	-0.235
54842	ENSG00000160345.13	C9orf116	chr9	-	135499708	135499915	135498584	135498663	135501628	135501734	54842	86,46,54	17,11,17	60,81,62	0,7,5	298	149	1.03e-05	0.0056882	0.717,0.676,0.614	1.0,0.853,0.861	-0.236
66532	ENSG00000076043.11	REXO2	chr11	+	114445978	114446087	114440655	114440739	114449845	114449917	66532	35,55,28	20,24,16	48,42,55	10,11,5	258	149	0.00026321	0.0399923	0.503,0.57,0.503	0.735,0.688,0.864	-0.237
46269	ENSG00000164002.11	EXO5	chr1	+	40509450	40509625	40508740	40508877	40514514	40514846	46269	1,2,5	8,0,2	1,4,4	1,0,0	298	149	0.000176715	0.0316818	0.059,1.0,0.556	0.333,1.0,1.0	-0.239
32658	ENSG00000100483.14	VCPKMT	chr14	-	50113369	50113512	50112614	50112719	50114284	50114404	32658	3,0,3	21,27,21	5,8,12	7,12,12	292	149	1.78e-07	0.000445195	0.068,0.0,0.068	0.267,0.254,0.338	-0.241
66010	ENSG00000259768.6	AC004943.2	chr16	+	72747120	72747182	72745404	72745466	72781727	72781819	66010	0,0,1	8,7,9	4,1,6	9,16,4	211	149	7.69e-05	0.0196062	0.0,0.0,0.073	0.239,0.042,0.514	-0.241
9539	ENSG00000197563.11	PIGN	chr18	-	62162252	62162329	62161132	62161385	62186843	62186975	9539	8,10,14	32,21,35	16,20,14	10,17,16	226	149	0.000171622	0.0313457	0.142,0.239,0.209	0.513,0.437,0.366	-0.242
90360	ENSG00000232677.9	LINC00665	chr19	-	36316177	36316348	36315173	36316070	36321299	36321357	90360	0,1,0	9,3,5	3,1,5	2,8,4	298	149	9.27e-05	0.0215546	0.0,0.143,0.0	0.429,0.059,0.385	-0.243
104036	ENSG00000198561.15	CTNND1	chr11	+	57791384	57791673	57761796	57762068	57795576	57795729	104036	13,10,12	3,1,2	10,10,13	0,0,0	298	149	0.000339093	0.0472622	0.684,0.833,0.75	1.0,1.0,1.0	-0.244
81634	ENSG00000122644.13	ARL4A	chr7	+	12687634	12687728	12686855	12687043	12688165	12689179	81634	81,83,82	124,109,85	236323279	101147139	243	149	2.54e-14	1.11e-09	0.286,0.318,0.372	0.589,0.574,0.552	-0.246
13745	ENSG00000132141.14	CCT6B	chr17	-	34942795	34942906	34942483	34942643	34951949	34952053	13745	14,14,8	2,4,4	5,15,7	1,0,0	260	149	2.99e-05	0.0111648	0.8,0.667,0.534	0.741,1.0,1.0	-0.247
51893	ENSG00000167107.13	ACSF2	chr17	+	50463817	50463909	50463394	50463552	50464217	50464294	51893	19,14,14	10,4,4	8,16,8	1,0,1	241	149	2.3e-05	0.0101326	0.54,0.684,0.684	0.832,1.0,0.832	-0.252
7071	ENSG00000187187.14	ZNF546	chr19	+	39998247	39998410	39997860	39997915	40006095	40006182	7071	0,0,0	2,2,6	2,4,1	3,3,4	298	149	0.000181607	0.0319699	0.0,0.0,0.0	0.25,0.4,0.111	-0.254
74245	ENSG00000118308.15	IRAG2	chr12	+	25062819	25062900	25052270	25052956	25063719	25063816	74245	13,8,16	3,2,3	9,11,13	0,0,0	230	149	2.36e-05	0.0102607	0.737,0.722,0.776	1.0,1.0,1.0	-0.255
38643	ENSG00000225697.13	SLC26A6	chr3	-	48632244	48632337	48631879	48632044	48632973	48633084	38643	35,28,38	39,39,25	30,35,41	11,16,10	242	149	0.000157828	0.0297736	0.356,0.307,0.483	0.627,0.574,0.716	-0.257
22782	ENSG00000115109.14	EPB41L5	chr2	+	120167876	120168007	120167465	120167507	120174840	120179119	22782	10,15,9	5,4,1	10,7,10	0,1,0	280	149	2.31e-05	0.0101326	0.516,0.666,0.827	1.0,0.788,1.0	-0.26
59322	ENSG00000134470.21	IL15RA	chr10	-	5963742	5963841	5960366	5960468	5977776	5978045	59322	9,4,5	6,3,0	4,4,13	0,1,0	248	149	6.9e-05	0.0186656	0.474,0.445,1.0	1.0,0.706,1.0	-0.262
73856	ENSG00000204623.9	ZNRD1ASP	chr6	-	30034907	30035110	30021666	30021761	30058114	30058190	73856	19,22,17	10,5,3	12,19,31	1,1,1	298	149	8.4e-05	0.0205249	0.487,0.688,0.739	0.857,0.905,0.939	-0.262
89817	ENSG00000070501.12	POLB	chr8	+	42369270	42369335	42361294	42361365	42371562	42371752	89817	16,19,10	2,5,4	14,18,22	0,0,0	214	149	3.95e-07	0.000666086	0.848,0.726,0.635	1.0,1.0,1.0	-0.264
96385	ENSG00000180537.13	RNF182	chr6	+	13961479	13961562	13925192	13925366	13974209	13974364	96385	0,0,0	12,3,2	5,1,1	3,4,4	232	149	0.000209193	0.0350665	0.0,0.0,0.0	0.517,0.138,0.138	-0.264
1807	ENSG00000205643.11	CDPF1	chr22	-	46248171	46248284	46244012	46245238	46250255	46250289	1807	0,1,1	9,10,12	3,5,6	10,7,4	262	149	9.38e-06	0.005305	0.0,0.054,0.045	0.146,0.289,0.46	-0.265
61185	ENSG00000163006.12	CCDC138	chr2	+	108788851	108788966	108786787	108786915	108791679	108791802	61185	15,8,4	2,3,2	9,5,11	0,1,0	264	149	0.000189935	0.0328766	0.809,0.601,0.53	1.0,0.738,1.0	-0.266
55731	ENSG00000232884.9	AF127936.1	chr21	-	14753323	14753392	14746766	14747329	14753800	14753845	55731	10,13,4	7,1,2	4,5,2	0,1,0	218	149	0.000119212	0.0254907	0.494,0.899,0.578	1.0,0.774,1.0	-0.268
37558	ENSG00000163378.14	EOGT	chr3	-	68998010	68998114	68988505	68989017	69004377	69004482	37558	18,7,12	0,6,2	8,8,5	0,0,0	253	149	8.27e-05	0.0202758	1.0,0.407,0.779	1.0,1.0,1.0	-0.271
55713	ENSG00000232884.9	AF127936.1	chr21	-	14740252	14740398	14725524	14725647	14753323	14753925	55713	12,2,10	1,4,3	2,1,2	1,0,0	295	149	0.000297315	0.0434172	0.858,0.202,0.627	0.503,1.0,1.0	-0.272
10211	ENSG00000177150.13	FAM210A	chr18	-	13687742	13687882	13671911	13671973	13726328	13726663	10211	31,26,22	4,7,9	21,20,30	0,2,0	289	149	2.15e-06	0.00211882	0.8,0.657,0.558	1.0,0.838,1.0	-0.274
26218	ENSG00000197208.6	SLC22A4	chr5	+	132322183	132322355	132313613	132313768	132327276	132327403	26218	44,59,34	14,14,17	64,68,79	2,6,8	298	149	3.39e-06	0.00293988	0.611,0.678,0.5	0.941,0.85,0.832	-0.278
64540	ENSG00000144233.11	AMMECR1L	chr2	-	127870813	127870928	127866899	127866996	127873827	127874272	64540	1,0,1	19,5,8	4,4,1	4,8,1	264	149	6.69e-05	0.0184377	0.029,0.0,0.066	0.361,0.22,0.361	-0.282
92040	ENSG00000156795.8	NTAQ1	chr8	+	123448046	123448224	123441305	123441349	123467078	123467230	92040	11,10,10	4,2,2	7,12,6	0,1,0	298	149	5.87e-05	0.0170365	0.579,0.714,0.714	1.0,0.857,1.0	-0.283
17107	ENSG00000083799.18	CYLD	chr16	+	50744729	50744866	50742761	50742841	50749575	50749798	17107	0,0,0	8,6,8	4,1,9	11,5,3	286	149	4.72e-06	0.00360649	0.0,0.0,0.0	0.159,0.094,0.61	-0.288
27546	ENSG00000172262.11	ZNF131	chr5	+	43079899	43079954	43068115	43068217	43099019	43099338	27546	3,4,3	3,2,2	4,1,4	0,1,0	204	149	9.79e-05	0.0225382	0.422,0.594,0.523	1.0,0.422,1.0	-0.294
95403	ENSG00000140153.18	WDR20	chr14	+	102208602	102209862	102197754	102197847	102222829	102223667	95403	6,7,10	3,1,2	5,14,9	0,1,0	298	149	0.000247838	0.0389386	0.5,0.778,0.714	1.0,0.875,1.0	-0.294
78288	ENSG00000168385.18	SEPTIN2	chr2	+	241324215	241324241	241315860	241315982	241335125	241335212	78288	11,10,4	10,2,2	10,8,11	2,0,0	175	149	3.77e-05	0.0131086	0.484,0.81,0.63	0.81,1.0,1.0	-0.295
5905	ENSG00000170906.16	NDUFA3	chr19	+	54105596	54105703	54103113	54103188	54106810	54106961	5905	11,13,19	6,2,3	8,11,18	0,0,0	256	149	2.46e-07	0.000521456	0.516,0.791,0.787	1.0,1.0,1.0	-0.302
18471	ENSG00000168096.15	ANKS3	chr16	-	4724749	4724831	4705094	4705253	4729979	4730151	18471	9,10,8	1,6,2	5,6,6	0,0,0	231	149	1.11e-06	0.00135379	0.853,0.518,0.721	1.0,1.0,1.0	-0.303
51696	ENSG00000121940.16	CLCC1	chr1	-	108950308	108950438	108947610	108947718	108963360	108963425	51696	7,29,17	6,2,2	18,20,18	0,0,0	279	149	3.19e-06	0.00286028	0.384,0.886,0.819	1.0,1.0,1.0	-0.304
111721	ENSG00000111011.18	RSRC2	chr12	-	122513766	122513874	122511108	122511188	122514711	122514728	111721	11,4,14	6,2,1	2,10,6	0,1,0	257	149	9.04e-05	0.0213375	0.515,0.537,0.89	1.0,0.853,1.0	-0.304
103044	ENSG00000265843.3	LINC01029	chr18	-	77990092	77990174	77970636	77972513	77993634	77993727	103044	33,47,31	55,52,44	27,30,24	8,22,6	231	149	0.000130374	0.02678	0.279,0.368,0.312	0.685,0.468,0.721	-0.305
90359	ENSG00000232677.9	LINC00665	chr19	-	36316177	36316257	36316038	36316070	36321299	36321357	90359	0,0,0	9,3,5	2,1,5	2,8,4	229	149	2.22e-05	0.00996092	0.0,0.0,0.0	0.394,0.075,0.449	-0.306
107718	ENSG00000111752.11	PHC1	chr12	+	8933306	8933350	8932562	8932813	8933864	8933980	107718	4,4,4	2,3,1	7,5,4	0,1,0	193	149	0.000179074	0.0318339	0.607,0.507,0.755	1.0,0.794,1.0	-0.308
25376	ENSG00000055147.19	FAM114A2	chr5	-	154038387	154038434	154034743	154034967	154038835	154038898	25376	1,0,1	0,5,2	3,2,2	0,1,1	196	149	1.43e-05	0.00734628	1.0,0.0,0.275	1.0,0.603,0.603	-0.31
91079	ENSG00000104325.7	DECR1	chr8	+	90005291	90005369	90001475	90001561	90005447	90005845	91079	0,0,0	16,3,6	1,6,1	1,6,4	227	149	8.94e-06	0.00522031	0.0,0.0,0.0	0.396,0.396,0.141	-0.311
59327	ENSG00000134470.21	IL15RA	chr10	-	5966144	5966339	5960366	5960468	5977776	5978038	59327	4,14,13	6,3,0	4,16,7	0,1,0	298	149	0.000175438	0.0316818	0.25,0.7,1.0	1.0,0.889,1.0	-0.313
548	ENSG00000003096.14	KLHL13	chrX	-	118028423	118028497	117945433	117945575	118116507	118116865	548	9,12,3	3,3,2	4,10,8	0,0,1	223	149	1.8e-05	0.00867498	0.667,0.728,0.501	1.0,1.0,0.842	-0.315
104265	ENSG00000149532.16	CPSF7	chr11	-	61421191	61421257	61420469	61420530	61421389	61421608	104265	2,1,1	3,0,4	1,3,5	1,0,0	215	149	4.28e-05	0.0142176	0.316,1.0,0.148	0.409,1.0,1.0	-0.315
27507	ENSG00000273155.1	AC092587.1	chr2	+	99156300	99156426	99154997	99155051	99186176	99186254	27507	14,4,9	2,5,3	10,8,8	1,0,1	275	149	0.000259322	0.0396071	0.791,0.302,0.619	0.844,1.0,0.813	-0.315
41273	ENSG00000230426.4	LINC01036	chr1	+	187303465	187303539	187092824	187092946	187326920	187327023	41273	2,5,3	1,2,3	3,1,2	0,0,1	223	149	0.000165565	0.0306869	0.572,0.626,0.401	1.0,1.0,0.572	-0.324
37145	ENSG00000169379.17	ARL13B	chr3	+	93997246	93997301	93997079	93997136	94003658	94003908	37145	5,3,4	1,7,1	2,4,2	0,1,0	204	149	6.48e-05	0.018269	0.785,0.238,0.745	1.0,0.745,1.0	-0.326
53618	ENSG00000064961.19	HMG20B	chr19	+	3575501	3575660	3574369	3574586	3576552	3576625	53618	15,11,4	2,2,2	15,15,13	0,0,0	298	149	0.00024397	0.0387516	0.789,0.733,0.5	1.0,1.0,1.0	-0.326
110127	ENSG00000134369.15	NAV1	chr1	+	201788467	201788638	201786428	201786577	201789739	201789792	110127	10,11,5	3,4,2	6,23,7	1,0,0	298	149	5.64e-06	0.00402007	0.625,0.579,0.556	0.75,1.0,1.0	-0.33
33534	ENSG00000156500.15	FAM122C	chrX	+	134832944	134833128	134829225	134829282	134838726	134839561	33534	1,0,0	0,1,2	2,2,0	0,0,1	298	149	0.000106987	0.0238058	1.0,0.0,0.0	1.0,1.0,0.0	-0.333
64538	ENSG00000144233.11	AMMECR1L	chr2	-	127870761	127870957	127869453	127869544	127873827	127874272	64538	1,3,0	0,1,4	3,1,3	0,0,1	298	149	0.000313276	0.0447307	1.0,0.6,0.0	1.0,1.0,0.6	-0.333
11971	ENSG00000230258.6	AC005208.1	chr17	-	70019487	70019592	70017323	70017392	70128068	70128157	11971	9,7,10	6,4,2	2,10,9	0,0,2	254	149	0.000204107	0.034445	0.468,0.507,0.746	1.0,1.0,0.725	-0.335
20751	ENSG00000128915.12	ICE2	chr15	-	60478567	60478660	60477936	60478069	60479071	60479132	20751	14,20,13	5,6,9	13,28,25	1,2,0	242	149	1.24e-06	0.00144454	0.633,0.672,0.471	0.889,0.896,1.0	-0.336
103531	ENSG00000110492.16	MDK	chr11	+	46382293	46382461	46381692	46381758	46383468	46383570	103531	8,15,5	4,3,2	13,14,11	0,2,0	298	149	0.000129764	0.0267677	0.5,0.714,0.556	1.0,0.778,1.0	-0.336
91129	ENSG00000205133.12	TRIQK	chr8	-	92921502	92921660	92916928	92917010	92966006	92966111	91129	11,12,2	1,3,6	9,6,4	0,0,1	298	149	4.81e-05	0.0153476	0.846,0.667,0.143	1.0,1.0,0.667	-0.337
24553	ENSG00000135363.12	LMO2	chr11	-	33869709	33869987	33869345	33869586	33891794	33892076	24553	12,3,17	2,2,2	10,9,23	0,0,0	298	149	0.000350275	0.0482835	0.75,0.429,0.81	1.0,1.0,1.0	-0.337
44479	ENSG00000204427.12	ABHD16A	chr6	-	31702073	31702130	31700941	31701028	31702611	31702984	44479	8,9,6	3,5,3	4,5,7	0,0,1	206	149	1.19e-05	0.00631203	0.659,0.566,0.591	1.0,1.0,0.835	-0.34
99985	ENSG00000166321.14	NUDT13	chr10	+	73125397	73125509	73125117	73125243	73126634	73126657	99985	4,10,12	2,3,6	6,5,5	0,0,1	261	149	1.75e-05	0.00846346	0.533,0.656,0.533	1.0,1.0,0.741	-0.34
65445	ENSG00000184465.16	WDR27	chr6	-	169572418	169572540	169457211	169457634	169582835	169582934	65445	0,0,0	8,6,4	2,3,4	2,2,8	271	149	2.18e-06	0.00211899	0.0,0.0,0.0	0.355,0.452,0.216	-0.341
70318	ENSG00000234741.8	GAS5	chr1	-	173865509	173865547	173863900	173864304	173866176	173866206	70318	3,6,6	3,1,2	10,5,7	0,0,0	187	149	0.000176429	0.0316818	0.443,0.827,0.705	1.0,1.0,1.0	-0.342
110320	ENSG00000173588.15	CEP83	chr12	-	94401204	94401281	94400903	94400981	94402250	94402336	110320	0,1,0	4,3,6	4,1,2	1,2,4	226	149	4.18e-05	0.0140454	0.0,0.18,0.0	0.725,0.248,0.248	-0.347
6498	ENSG00000142230.13	SAE1	chr19	+	47197232	47197377	47180145	47180303	47209158	47210190	6498	10,6,7	2,2,2	9,9,5	0,0,0	294	149	6.62e-05	0.0183791	0.717,0.603,0.639	1.0,1.0,1.0	-0.347
51628	ENSG00000196597.13	ZNF782	chr9	-	96851946	96852005	96827079	96827181	96854087	96854183	51628	6,4,8	1,3,3	7,3,3	0,0,0	208	149	9.11e-06	0.00522031	0.811,0.489,0.656	1.0,1.0,1.0	-0.348
99280	ENSG00000082074.19	FYB1	chr5	-	39125997	39126135	39124252	39124278	39127740	39127807	99280	10,11,0	2,2,3	7,2,16	0,1,0	287	149	9.04e-05	0.0213375	0.722,0.741,0.0	1.0,0.509,1.0	-0.349
70294	ENSG00000234741.8	GAS5	chr1	-	173865228	173865547	173864256	173864304	173866176	173866206	70294	4,9,11	3,1,2	7,6,8	0,0,0	298	149	0.00012953	0.0267677	0.4,0.818,0.733	1.0,1.0,1.0	-0.35
92295	ENSG00000249859.12	PVT1	chr8	+	127994882	127995093	127989161	127989291	127996560	127996598	92295	6,4,2	1,6,1	3,7,8	0,1,1	298	149	0.000320109	0.0455579	0.75,0.25,0.5	1.0,0.778,0.8	-0.359
92715	ENSG00000169398.19	PTK2	chr8	-	140948665	140948723	140706156	140706205	140983841	140984155	92715	3,7,2	0,4,5	9,6,5	1,0,0	207	149	6.11e-05	0.0174442	1.0,0.557,0.224	0.866,1.0,1.0	-0.362
83668	ENSG00000136270.14	TBRG4	chr7	-	45109222	45109287	45108826	45109083	45111642	45111680	83668	1,4,2	1,1,3	5,6,2	0,0,1	214	149	0.000291872	0.0430053	0.41,0.736,0.317	1.0,1.0,0.582	-0.373
61585	ENSG00000072195.15	SPEG	chr2	+	219444024	219444059	219443107	219443150	219444652	219444742	61585	2,1,1	4,0,2	2,2,3	0,0,1	184	149	0.000175551	0.0316818	0.288,1.0,0.288	1.0,1.0,0.708	-0.377
103558	ENSG00000175224.16	ATG13	chr11	+	46618324	46618375	46617526	46617890	46625300	46625417	103558	1,2,0	9,3,7	5,9,5	2,9,4	200	149	5.63e-05	0.0167433	0.076,0.332,0.0	0.651,0.427,0.482	-0.384
111849	ENSG00000168758.11	SEMA4C	chr2	-	96867777	96867926	96865866	96865929	96870377	96870757	111849	13,3,4	2,2,2	4,9,12	0,0,1	298	149	0.000138951	0.0278757	0.765,0.429,0.5	1.0,1.0,0.857	-0.388
70280	ENSG00000234741.8	GAS5	chr1	-	173865228	173865282	173863900	173864304	173866176	173866206	70280	4,6,3	3,1,2	2,3,4	0,0,0	203	149	6.67e-05	0.0184377	0.495,0.815,0.524	1.0,1.0,1.0	-0.389
103605	ENSG00000175216.15	CKAP5	chr11	-	46753309	46753497	46751345	46751534	46758922	46759043	103605	4,3,6	3,7,0	6,4,6	0,0,1	298	149	4.19e-05	0.0140454	0.4,0.176,1.0	1.0,1.0,0.75	-0.391
85870	ENSG00000146828.18	SLC12A9	chr7	+	100858834	100858942	100852719	100852839	100859884	100860042	85870	22,8,9	7,6,4	13,18,18	0,1,1	257	149	5.02e-07	0.000800192	0.646,0.436,0.566	1.0,0.913,0.913	-0.393
4725	ENSG00000101353.15	MROH8	chr20	-	37155062	37155167	37147773	37147909	37157859	37157955	4725	2,2,1	3,1,1	3,1,1	0,1,0	254	149	6.54e-05	0.0182697	0.281,0.54,0.37	1.0,0.37,1.0	-0.393
21903	ENSG00000128294.16	TPST2	chr22	-	26544603	26544675	26536287	26536486	26590052	26590125	21903	2,4,9	1,2,3	5,6,9	0,0,0	221	149	4.25e-05	0.0141631	0.574,0.574,0.669	1.0,1.0,1.0	-0.394
49408	ENSG00000147654.15	EBAG9	chr8	+	109563396	109563535	109560837	109560929	109564442	109564559	49408	0,1,0	2,0,5	2,2,1	0,0,2	288	149	9.84e-05	0.0225765	0.0,1.0,0.0	1.0,1.0,0.206	-0.402
70304	ENSG00000234741.8	GAS5	chr1	-	173865470	173865547	173864256	173864304	173866176	173866206	70304	1,8,10	3,1,2	5,5,4	0,0,0	226	149	0.000229019	0.0369933	0.18,0.841,0.767	1.0,1.0,1.0	-0.404
89690	ENSG00000105492.16	SIGLEC6	chr19	-	51528159	51528253	51519729	51520255	51529723	51529981	89690	2,1,3	0,3,3	3,6,1	0,1,0	243	149	4.95e-05	0.0154488	1.0,0.17,0.38	1.0,0.786,1.0	-0.412
73952	ENSG00000269609.6	RPARP-AS1	chr10	+	102451398	102451555	102450186	102450360	102455336	102456267	73952	3,9,7	4,3,3	8,9,6	2,0,0	298	149	0.000111235	0.0243188	0.273,0.6,0.538	0.667,1.0,1.0	-0.419
81209	ENSG00000130338.13	TULP4	chr6	+	158282262	158282378	158232235	158232303	158312050	158312358	81209	6,10,3	6,7,9	6,21,8	2,3,1	265	149	0.000148015	0.0291316	0.36,0.445,0.158	0.628,0.797,0.818	-0.427
115036	ENSG00000286257.2	AL137100.3	chr14	-	56967911	56967965	56954311	56954584	56992068	56992508	115036	0,0,0	2,3,2	1,2,4	3,1,3	203	149	1.12e-05	0.00607177	0.0,0.0,0.0	0.197,0.595,0.495	-0.429
37710	ENSG00000165275.10	TRMT10B	chr9	+	37763628	37763865	37761902	37762117	37768075	37768163	37710	4,4,3	8,1,2	5,3,3	0,0,1	298	149	8.45e-06	0.0050712	0.2,0.667,0.429	1.0,1.0,0.6	-0.435
87600	ENSG00000234261.4	AL138720.1	chr6	-	14997415	14997475	14976212	14977318	15008924	15009012	87600	1,1,1	1,1,1	2,4,3	1,0,0	209	149	2.79e-05	0.0109086	0.416,0.416,0.416	0.588,1.0,1.0	-0.447
95663	ENSG00000223812.8	AC073365.1	chr3	+	191567279	191567359	191557261	191557384	191568205	191568341	95663	5,2,2	3,1,1	4,2,4	0,0,0	229	149	2.52e-05	0.0105889	0.52,0.565,0.565	1.0,1.0,1.0	-0.45
95056	ENSG00000196873.16	CBWD3	chr9	+	68269599	68269722	68268933	68268978	68274881	68274938	95056	8,2,2	3,1,1	5,3,6	0,0,0	272	149	3.74e-05	0.0130527	0.594,0.523,0.523	1.0,1.0,1.0	-0.453
75880	ENSG00000170266.16	GLB1	chr3	-	33068819	33068970	33065462	33065557	33097010	33097146	75880	12,4,1	2,5,2	3,14,6	0,1,1	298	149	0.000107483	0.0238554	0.75,0.286,0.2	1.0,0.875,0.75	-0.463
22783	ENSG00000115109.14	EPB41L5	chr2	+	120167879	120168007	120167465	120167507	120174840	120179118	22783	2,7,8	5,4,1	8,12,7	0,1,0	277	149	3.38e-06	0.00293988	0.177,0.485,0.811	1.0,0.866,1.0	-0.464
106103	ENSG00000214293.9	APTR	chr7	-	77661197	77661333	77657658	77659318	77685201	77685328	106103	4,10,2	3,3,2	1,7,1	0,1,0	285	149	4.18e-05	0.0140454	0.411,0.635,0.343	1.0,0.785,1.0	-0.465
53039	ENSG00000172765.17	TMCC1	chr3	-	129860939	129861012	129857249	129857405	129893493	129893606	53039	0,0,2	2,3,1	2,4,4	2,2,0	222	149	0.000209717	0.0350872	0.0,0.0,0.573	0.402,0.573,1.0	-0.467
47877	ENSG00000127616.19	SMARCA4	chr19	+	10980776	10980852	10961320	10961729	10984120	10984373	47877	2,2,0	3,1,3	2,2,4	0,1,1	225	149	0.000101962	0.0231578	0.306,0.57,0.0	1.0,0.57,0.726	-0.473
110889	ENSG00000198270.13	TMEM116	chr12	-	111978735	111978787	111938160	111938210	111991757	111991889	110889	0,2,0	1,0,4	2,1,1	2,0,0	201	149	0.000117858	0.0253852	0.0,1.0,0.0	0.426,1.0,1.0	-0.475
61544	ENSG00000177646.20	ACAD9	chr3	+	128898430	128898506	128897631	128897710	128899161	128899234	61544	0,0,2	8,4,1	0,3,4	1,0,0	225	149	3.64e-06	0.00309429	0.0,0.0,0.57	0.0,1.0,1.0	-0.477
60539	ENSG00000080947.15	CROCCP3	chr1	-	16489684	16489791	16486425	16486661	16490617	16490783	60539	0,1,0	1,5,6	4,3,1	1,2,1	256	149	4.24e-06	0.00337621	0.0,0.104,0.0	0.7,0.466,0.368	-0.477
85233	ENSG00000229140.11	CCDC26	chr8	-	129480642	129480690	129399530	129399684	129490993	129491032	85233	0,0,3	4,1,0	1,1,1	0,0,1	197	149	0.000111212	0.0243188	0.0,0.0,1.0	1.0,1.0,0.431	-0.477
7220	ENSG00000182472.9	CAPN12	chr19	-	38734318	38734389	38733702	38733781	38735501	38735544	7220	1,8,3	1,3,2	4,5,3	0,0,0	220	149	2.77e-05	0.0109086	0.404,0.644,0.504	1.0,1.0,1.0	-0.483
115225	ENSG00000250240.6	AC008840.1	chr5	-	95716916	95717081	95707413	95708835	95719643	95719773	115225	1,0,1	4,1,2	1,3,4	1,2,0	298	149	0.000166988	0.0308204	0.111,0.0,0.2	0.333,0.429,1.0	-0.484
52401	ENSG00000171202.7	TMEM126A	chr11	+	85650311	85650341	85648020	85648089	85655593	85655708	52401	0,0,1	2,2,0	1,2,1	1,0,0	179	149	1.06e-06	0.00130378	0.0,0.0,1.0	0.454,1.0,1.0	-0.485
108043	ENSG00000168255.20	POLR2J3	chr7	-	102545302	102545420	102544705	102544776	102566996	102567083	108043	2,2,0	12,14,8	8,7,8	6,0,19	267	149	0.000128947	0.0267677	0.085,0.074,0.0	0.427,1.0,0.19	-0.486
91127	ENSG00000205133.12	TRIQK	chr8	-	92921502	92921660	92916928	92917007	92966006	92966111	91127	6,3,3	4,2,2	5,1,6	0,0,1	298	149	6.03e-06	0.00422668	0.429,0.429,0.429	1.0,1.0,0.75	-0.488
42974	ENSG00000159322.17	ADPGK	chr15	-	72756250	72756447	72751368	72752895	72771782	72771845	42974	1,0,1	1,2,2	1,0,3	0,1,0	298	149	0.000216975	0.0359584	0.333,0.0,0.2	1.0,0.0,1.0	-0.489
425	ENSG00000170965.10	PLAC1	chrX	-	134733434	134733519	134601556	134602122	134764233	134764322	425	2,1,3	2,4,0	2,2,2	0,0,0	234	149	5.33e-05	0.0160034	0.389,0.137,1.0	1.0,1.0,1.0	-0.491
99940	ENSG00000107745.19	MICU1	chr10	-	72566632	72566759	72551178	72551341	72626009	72626078	99940	0,2,2	2,2,1	2,1,1	0,1,0	276	149	5.72e-05	0.0168315	0.0,0.351,0.519	1.0,0.351,1.0	-0.494
109691	ENSG00000135502.19	SLC26A10	chr12	+	57622786	57622934	57622558	57622641	57623023	57623137	109691	0,0,1	2,4,0	2,4,6	1,0,0	297	149	3.83e-08	0.000134274	0.0,0.0,1.0	0.501,1.0,1.0	-0.5
90814	ENSG00000167733.14	HSD11B1L	chr19	+	5686415	5686527	5684818	5685119	5686899	5686991	90814	4,3,1	2,4,1	5,4,4	0,1,0	261	149	5.56e-06	0.00399479	0.533,0.3,0.363	1.0,0.695,1.0	-0.5
101104	ENSG00000182986.14	ZNF320	chr19	-	52893778	52893927	52890240	52890328	52897519	52897654	101104	1,2,0	0,1,3	2,3,1	0,0,0	298	149	0.000182639	0.0320236	1.0,0.5,0.0	1.0,1.0,1.0	-0.5
102527	ENSG00000179532.13	DNHD1	chr11	+	6538382	6538510	6533680	6533806	6538611	6538810	102527	2,2,7	2,2,1	1,4,2	0,0,0	277	149	0.000263212	0.0399923	0.35,0.35,0.79	1.0,1.0,1.0	-0.503
78293	ENSG00000168385.18	SEPTIN2	chr2	+	241324408	241324662	241315945	241315982	241335125	241335212	78293	1,3,2	10,2,2	2,4,2	2,0,0	298	149	0.000213684	0.0355474	0.048,0.429,0.333	0.333,1.0,1.0	-0.508
54891	ENSG00000101019.22	UQCC1	chr20	-	35409344	35409467	35394091	35394196	35410054	35410155	54891	0,1,0	1,0,1	2,2,1	1,0,0	272	149	0.000361013	0.0492992	0.0,1.0,0.0	0.523,1.0,1.0	-0.508
108142	ENSG00000110841.14	PPFIBP1	chr12	+	27677063	27677096	27676427	27676599	27679488	27679639	108142	1,0,0	1,2,3	1,0,3	0,1,0	182	149	2.58e-05	0.0107148	0.45,0.0,0.0	1.0,0.0,1.0	-0.517
65981	ENSG00000177674.16	AGTRAP	chr1	+	11745802	11745837	11736116	11736235	11748414	11748610	65981	0,1,2	2,1,2	2,3,1	0,0,1	184	149	6.3e-06	0.00428061	0.0,0.447,0.447	1.0,1.0,0.447	-0.518
113655	ENSG00000150401.15	DCUN1D2	chr13	-	113489089	113489173	113483839	113484196	113490666	113490691	113655	1,0,0	0,2,6	2,1,6	1,0,0	233	149	2.72e-08	0.000108201	1.0,0.0,0.0	0.561,1.0,1.0	-0.52
85858	ENSG00000146828.18	SLC12A9	chr7	+	100854155	100854378	100852736	100852839	100859884	100860042	85858	5,5,6	7,6,4	6,6,8	0,1,1	298	149	2.02e-06	0.00206179	0.263,0.294,0.429	1.0,0.75,0.8	-0.521
69865	ENSG00000119041.11	GTF3C3	chr2	-	196773668	196773726	196773006	196773153	196776009	196776111	69865	0,0,1	2,1,1	2,0,2	0,1,0	207	149	8.97e-06	0.00522031	0.0,0.0,0.419	1.0,0.0,1.0	-0.527
109676	ENSG00000240771.8	ARHGEF25	chr12	+	57612755	57612896	57611912	57611991	57613263	57613359	109676	3,4,5	2,2,3	8,6,9	0,0,0	290	149	2.59e-07	0.000521456	0.435,0.507,0.461	1.0,1.0,1.0	-0.532
19714	ENSG00000140543.15	DET1	chr15	-	88531296	88531473	88527598	88527786	88531608	88531715	19714	1,1,1	2,2,0	1,1,6	0,0,0	298	149	7.32e-05	0.019278	0.2,0.2,1.0	1.0,1.0,1.0	-0.533
108833	ENSG00000123352.18	SPATS2	chr12	+	49406472	49406565	49387053	49387137	49460769	49461037	108833	4,1,2	2,7,3	2,2,3	0,1,0	242	149	4.75e-06	0.00360649	0.552,0.081,0.291	1.0,0.552,1.0	-0.543
75873	ENSG00000170266.16	GLB1	chr3	-	33065462	33065557	33053490	33053549	33097010	33097146	75873	3,7,2	4,4,3	2,5,5	0,1,0	244	149	2.13e-06	0.00211882	0.314,0.517,0.289	1.0,0.753,1.0	-0.544
31671	ENSG00000124570.21	SERPINB6	chr6	-	2966399	2966590	2955654	2955670	2971490	2971585	31671	0,1,4	2,2,2	2,2,1	0,0,1	298	149	3.27e-05	0.0118413	0.0,0.2,0.5	1.0,1.0,0.333	-0.544
458	ENSG00000147255.19	IGSF1	chrX	-	131399573	131399704	131389016	131389148	131578667	131578899	458	5,0,5	3,2,3	6,3,5	0,0,2	280	149	0.000194049	0.0332918	0.47,0.0,0.47	1.0,1.0,0.571	-0.544
40062	ENSG00000075826.17	SEC31B	chr10	-	100498704	100498804	100498028	100498207	100499159	100499258	40062	3,1,0	5,2,8	4,5,6	0,3,2	249	149	0.000102812	0.0232906	0.264,0.23,0.0	1.0,0.499,0.642	-0.549
16423	ENSG00000103064.15	SLC7A6	chr16	+	68287745	68287871	68266590	68266721	68294704	68294801	16423	0,1,2	2,0,2	6,2,4	0,0,0	275	149	5.62e-05	0.0167433	0.0,1.0,0.351	1.0,1.0,1.0	-0.55
84183	ENSG00000224897.8	POT1-AS1	chr7	+	125080711	125080813	125020332	125020413	125099403	125099513	84183	4,0,0	1,1,2	1,1,1	0,0,1	251	149	0.000126336	0.0265605	0.704,0.0,0.0	1.0,1.0,0.372	-0.556
39454	ENSG00000106415.13	GLCCI1	chr7	+	8060095	8060109	8055432	8055549	8070920	8071010	39454	0,2,4	2,4,0	4,4,3	0,0,0	163	149	0.000299393	0.0434172	0.0,0.314,1.0	1.0,1.0,1.0	-0.562
57193	ENSG00000162669.16	HFM1	chr1	-	91394092	91394402	91385574	91385834	91401011	91401109	57193	1,7,6	1,2,6	1,1,7	0,0,0	298	149	4.3e-09	2.69e-05	0.333,0.636,0.333	1.0,1.0,1.0	-0.566
19844	ENSG00000214575.9	CPEB1	chr15	-	82640656	82640865	82627288	82627367	82641624	82641682	19844	20,2,5	5,14,7	3,10,5	0,0,1	298	149	2.92e-07	0.000533678	0.667,0.067,0.263	1.0,1.0,0.714	-0.572
52029	ENSG00000175711.8	B3GNTL1	chr17	-	83048706	83048785	83048470	83048570	83051736	83051809	52029	0,1,0	4,1,4	4,4,2	1,0,2	228	149	3.63e-07	0.000623578	0.0,0.395,0.0	0.723,1.0,0.395	-0.574
63043	ENSG00000124721.18	DNAH8	chr6	+	38834578	38834641	38832321	38832435	38837941	38838042	63043	1,4,3	3,4,5	5,3,4	0,1,0	212	149	3.35e-07	0.00058682	0.19,0.413,0.297	1.0,0.678,1.0	-0.593
101102	ENSG00000182986.14	ZNF320	chr19	-	52893778	52893856	52893383	52893619	52897519	52897649	101102	0,1,0	1,3,1	4,2,3	2,2,0	227	149	7.3e-06	0.00457387	0.0,0.18,0.0	0.568,0.396,1.0	-0.595
48199	ENSG00000100031.19	GGT1	chr22	+	24608989	24609231	24607953	24608023	24610249	24610531	48199	0,1,1	1,0,2	3,3,3	0,0,0	298	149	0.000179378	0.0318339	0.0,1.0,0.2	1.0,1.0,1.0	-0.6
109773	ENSG00000134802.18	SLC43A3	chr11	-	57426587	57426652	57425988	57426316	57427061	57427100	109773	1,1,2	6,5,9	2,2,2	1,1,0	214	149	2.99e-05	0.0111648	0.104,0.122,0.134	0.582,0.582,1.0	-0.601
91352	ENSG00000132549.19	VPS13B	chr8	+	99507769	99507911	99502835	99502950	99511103	99511512	91352	1,2,0	1,2,1	2,1,2	0,0,1	291	149	6.23e-06	0.00428061	0.339,0.339,0.0	1.0,1.0,0.506	-0.609
51064	ENSG00000189298.14	ZKSCAN3	chr6	+	28350271	28350388	28349949	28350067	28363302	28363385	51064	0,2,4	3,8,2	1,2,9	0,1,0	266	149	4.32e-07	0.000715399	0.0,0.123,0.528	1.0,0.528,1.0	-0.626
2860	ENSG00000226287.8	TMEM191A	chr22	+	20702829	20702893	20702676	20702709	20703005	20703122	2860	1,0,1	3,5,3	4,3,2	2,1,0	213	149	1.77e-06	0.00194507	0.189,0.0,0.189	0.583,0.677,1.0	-0.627
109974	ENSG00000111596.14	CNOT2	chr12	+	70301704	70301865	70297758	70297879	70310894	70311017	109974	3,2,3	3,3,3	8,11,2	1,0,0	298	149	5.68e-08	0.00017781	0.333,0.25,0.333	0.8,1.0,1.0	-0.628
78271	ENSG00000168385.18	SEPTIN2	chr2	+	241317498	241317599	241315943	241315982	241335125	241335146	78271	4,1,1	10,2,2	4,1,3	2,0,0	250	149	8.09e-05	0.0202007	0.193,0.23,0.23	0.544,1.0,1.0	-0.63
112081	ENSG00000161265.15	U2AF1L4	chr19	-	35743154	35743208	35742531	35742619	35743808	35743904	112081	0,0,1	3,5,7	1,4,1	2,1,0	203	149	6.19e-05	0.017618	0.0,0.0,0.095	0.268,0.746,1.0	-0.64
34834	ENSG00000250312.8	ZNF718	chr4	+	130787	130914	124500	124673	201080	201211	34834	5,4,4	2,6,8	2,8,4	0,0,0	276	149	2.28e-11	2.22e-07	0.574,0.265,0.213	1.0,1.0,1.0	-0.649
17457	ENSG00000156858.12	PRR14	chr16	+	30650992	30651127	30650777	30650806	30651795	30651964	17457	2,0,1	1,4,2	3,7,4	0,0,1	284	149	1.73e-08	7.69e-05	0.512,0.0,0.208	1.0,1.0,0.677	-0.652
25803	ENSG00000131508.16	UBE2D2	chr5	+	139614696	139614774	139600371	139600435	139623367	139623444	25803	3,1,6	3,5,4	1,2,1	0,0,0	227	149	4.53e-11	3.97e-07	0.396,0.116,0.496	1.0,1.0,1.0	-0.664
100627	ENSG00000122033.15	MTIF3	chr13	-	27449851	27449918	27445087	27445137	27450141	27450199	100627	0,0,0	4,5,3	2,0,2	0,1,0	216	149	9.11e-06	0.00522031	0.0,0.0,0.0	1.0,0.0,1.0	-0.667
1985	ENSG00000100412.17	ACO2	chr22	+	41517942	41518408	41517526	41517631	41520170	41520276	1985	0,8,1	2,2,1	8,2,2	0,0,0	298	149	3.51e-05	0.0125205	0.0,0.667,0.333	1.0,1.0,1.0	-0.667
94289	ENSG00000286322.1	AL356218.2	chr9	+	33409881	33409962	33401907	33402148	33410239	33410549	94289	0,0,0	5,1,1	5,7,2	2,0,2	230	149	6.17e-10	4.92e-06	0.0,0.0,0.0	0.618,1.0,0.393	-0.67
89522	ENSG00000211455.8	STK38L	chr12	+	27297029	27297158	27293627	27293749	27297709	27297854	89522	2,0,3	1,8,2	7,1,1	0,0,0	278	149	9.34e-12	1.13e-07	0.517,0.0,0.446	1.0,1.0,1.0	-0.679
69017	ENSG00000237940.3	LINC01238	chr2	+	241972112	241972169	241971684	241971775	241972451	241972556	69017	0,2,1	3,6,1	3,1,5	1,0,0	206	149	1.6e-08	7.69e-05	0.0,0.194,0.42	0.685,1.0,1.0	-0.69
75875	ENSG00000170266.16	GLB1	chr3	-	33068229	33068290	33053490	33053549	33097010	33097043	75875	2,1,1	4,4,3	1,3,1	0,1,0	210	149	2.72e-06	0.00256505	0.262,0.151,0.191	1.0,0.68,1.0	-0.692
19842	ENSG00000214575.9	CPEB1	chr15	-	82633171	82633221	82627192	82627367	82641624	82641682	19842	1,0,2	5,14,7	2,2,1	0,0,1	199	149	1.16e-07	0.000326398	0.13,0.0,0.176	1.0,1.0,0.428	-0.707
35673	ENSG00000138658.16	ZGRF1	chr4	-	112607815	112607937	112605559	112606091	112612523	112612588	35673	2,1,0	6,2,2	4,2,4	0,0,2	271	149	6.69e-07	0.000961343	0.155,0.216,0.0	1.0,1.0,0.524	-0.718
38725	ENSG00000164050.13	PLXNB1	chr3	-	48420223	48420257	48419576	48419674	48420664	48420773	38725	0,0,3	2,2,3	2,3,4	0,1,0	183	149	5.15e-08	0.000167078	0.0,0.0,0.449	1.0,0.71,1.0	-0.754
51779	ENSG00000226057.7	PHF2P2	chr13	-	18989896	18989994	18983353	18983421	18990568	18990731	51779	0,2,0	2,3,1	4,4,5	0,1,0	247	149	8.8e-10	6.43e-06	0.0,0.287,0.0	1.0,0.707,1.0	-0.807
49758	ENSG00000244055.2	AC007566.1	chr7	+	92465101	92465189	92462957	92463026	92491242	92491610	49758	0,0,0	4,1,3	1,4,1	0,3,0	237	149	2.29e-05	0.0101326	0.0,0.0,0.0	1.0,0.456,1.0	-0.819
115544	ENSG00000119715.15	ESRRB	chr14	+	76498725	76498912	76498213	76498452	76499862	76500066	115544	1,0,1	1,1,3	1,5,1	0,0,0	298	149	1.67e-09	1.13e-05	0.333,0.0,0.143	1.0,1.0,1.0	-0.841
53033	ENSG00000172765.17	TMCC1	chr3	-	129860939	129861012	129832773	129832826	129893493	129893606	53033	0,0,0	2,2,3	1,5,2	0,0,1	222	149	1.45e-12	2.13e-08	0.0,0.0,0.0	1.0,1.0,0.573	-0.858
3150	ENSG00000069998.12	HDHD5	chr22	-	17143097	17143131	17138549	17138738	17159125	17159255	3150	0,0,0	1,7,4	1,5,2	0,2,0	183	149	1.03e-11	1.13e-07	0.0,0.0,0.0	1.0,0.671,1.0	-0.89
56842	ENSG00000127054.21	INTS11	chr1	-	1323180	1323287	1321907	1321980	1324580	1324625	56842	0,0,0	1,1,1	7,2,1	0,0,0	256	149	2.48e-13	4.35e-09	0.0,0.0,0.0	1.0,1.0,1.0	-1

## Sheet: SF3B1-A3SS
ID	GeneID	geneSymbol	chr	strand	longExonStart_0base	longExonEnd	shortES	shortEE	flankingES	flankingEE	ID	IJC_SAMPLE_1	SJC_SAMPLE_1	IJC_SAMPLE_2	SJC_SAMPLE_2	IncFormLen	SkipFormLen	PValue	FDR	IncLevel1	IncLevel2	IncLevelDifference
12226	ENSG00000214413.9	BBIP1	chr10	-	110901025	110901279	110901025	110901122	110901537	110901612	12226	3,1,2	0,0,0	1,2,0	1,1,4	298	149	1.72e-09	1.63e-05	1.0,1.0,1.0	0.333,0.5,0.0	0.722
5915	ENSG00000269956.2	MKNK1-AS1	chr1	+	46568205	46568297	46568231	46568297	46563511	46563576	5915	1,1,2	0,1,0	2,0,0	3,2,1	175	149	6.34e-07	0.000860356	1.0,0.46,1.0	0.362,0.0,0.0	0.699
8402	ENSG00000167646.14	DNAAF3	chr19	-	55166328	55166433	55166328	55166417	55166511	55166576	8402	8,11,3	0,0,2	0,1,4	6,8,2	165	149	2.58e-07	0.000490758	1.0,1.0,0.575	0.0,0.101,0.644	0.61
2413	ENSG00000133393.13	CEP20	chr16	-	15882948	15883048	15882948	15883020	15884007	15884205	2413	4,8,4	2,5,1	1,1,3	11,6,9	177	149	1.52e-05	0.00600363	0.627,0.574,0.771	0.071,0.123,0.219	0.52
10088	ENSG00000172889.16	EGFL7	chr9	+	136664691	136664785	136664694	136664785	136663407	136663623	10088	2,1,3	0,0,0	3,0,6	2,3,1	152	149	0.000109255	0.0203899	1.0,1.0,1.0	0.595,0.0,0.855	0.517
12569	ENSG00000006118.15	TMEM132A	chr11	+	60931685	60931884	60931688	60931884	60930509	60930659	12569	3,2,1	2,0,1	0,1,1	1,2,2	152	149	0.000111585	0.0203899	0.595,1.0,0.495	0.0,0.329,0.329	0.477
8812	ENSG00000104093.14	DMXL2	chr15	-	51476588	51476719	51476588	51476716	51479947	51480139	8812	1,1,5	0,0,1	1,1,1	3,0,4	152	149	1.41e-05	0.00600363	1.0,1.0,0.831	0.246,1.0,0.197	0.463
3926	ENSG00000226686.8	LINC01535	chr19	+	37257011	37257394	37257230	37257394	37256726	37256814	3926	3,1,2	0,1,0	0,1,0	9,0,1	298	149	1.35e-07	0.000321158	1.0,0.333,1.0	0.0,1.0,0.0	0.444
7908	ENSG00000168781.22	PPIP5K1	chr15	-	43584357	43584621	43584357	43584589	43584798	43584892	7908	1,7,3	4,3,3	0,1,0	4,2,2	181	149	3.16e-05	0.0103662	0.171,0.658,0.452	0.0,0.292,0.0	0.33
14110	ENSG00000259511.3	UBE2Q2L	chr15	+	84173978	84174157	84174007	84174157	84172492	84172585	14110	3,5,13	0,0,0	4,5,11	3,4,0	178	149	7.47e-05	0.0169082	1.0,1.0,1.0	0.527,0.511,1.0	0.321
1868	ENSG00000233098.9	CCDC144NL-AS1	chr17	+	20955965	20956353	20956193	20956353	20868546	20868685	1868	6,2,9	0,0,0	5,15,6	2,5,0	298	149	5.81e-05	0.0145181	1.0,1.0,1.0	0.556,0.6,1.0	0.281
12426	ENSG00000182511.12	FES	chr15	+	90891499	90891676	90891553	90891676	90890981	90891191	12426	3,2,3	5,5,5	0,0,0	13,15,14	203	149	5.91e-06	0.00374443	0.306,0.227,0.306	0.0,0.0,0.0	0.28
105	ENSG00000085224.23	ATRX	chrX	-	77688817	77688927	77688817	77688924	77693823	77693937	105	9,4,5	0,1,0	10,5,3	2,4,2	152	149	2.49e-05	0.00909386	1.0,0.797,1.0	0.831,0.551,0.595	0.273
14072	ENSG00000150477.15	KIAA1328	chr18	+	36834202	36834355	36834319	36834355	36832673	36833388	14072	4,13,17	0,2,0	9,5,13	2,3,2	266	149	0.000347411	0.0423218	1.0,0.785,1.0	0.716,0.483,0.785	0.267
13136	ENSG00000185499.16	MUC1	chr1	-	155188162	155188285	155188162	155188231	155192182	155192283	13136	4,4,3	0,0,0	16,7,7	5,4,0	203	149	1.3e-05	0.00587052	1.0,1.0,1.0	0.701,0.562,1.0	0.246
3362	ENSG00000113119.13	TMCO6	chr5	+	140642490	140642671	140642585	140642671	140641664	140641780	3362	5,12,13	0,1,0	8,7,12	2,5,0	244	149	0.000418722	0.0468082	1.0,0.88,1.0	0.71,0.461,1.0	0.236
4665	ENSG00000154114.12	TBCEL	chr11	+	121053550	121053732	121053629	121053732	121047527	121047667	4665	11,3,9	0,0,0	13,6,19	2,1,4	228	149	0.000151147	0.0256464	1.0,1.0,1.0	0.809,0.797,0.756	0.213
12933	ENSG00000160584.16	SIK3	chr11	-	116857809	116858699	116857809	116858519	116859264	116859604	12933	85,83,83	8,13,12	51,41,57	15,15,22	298	149	0.000104114	0.0203899	0.842,0.761,0.776	0.63,0.577,0.564	0.203
1322	ENSG00000196628.20	TCF4	chr18	-	55350873	55351003	55350873	55351000	55403453	55403518	1322	19,25,24	0,1,2	32,42,15	9,3,7	152	149	0.000210771	0.0312013	1.0,0.961,0.922	0.777,0.932,0.677	0.166
1805	ENSG00000278259.5	MYO19	chr17	-	36501851	36501961	36501851	36501901	36503096	36503200	1805	23,24,25	0,1,0	35,12,18	1,1,8	209	149	0.000109532	0.0203899	1.0,0.945,1.0	0.961,0.895,0.616	0.158
2775	ENSG00000128915.12	ICE2	chr15	-	60468060	60468322	60468060	60468162	60476062	60476167	2775	239216233	21,15,32	242180220	57,33,56	298	149	2.13e-06	0.00185923	0.851,0.878,0.785	0.68,0.732,0.663	0.146
10343	ENSG00000087266.17	SH3BP2	chr4	+	2831922	2832412	2832330	2832412	2831570	2831679	10343	29,38,33	0,0,1	26,24,34	3,2,3	298	149	0.000259938	0.0357961	1.0,1.0,0.943	0.812,0.857,0.85	0.141
5744	ENSG00000186364.12	NUDT17	chr1	+	145846432	145846690	145846597	145846690	145846012	145846196	5744	25,28,35	0,0,1	42,27,35	3,3,3	298	149	0.000288884	0.0390902	1.0,1.0,0.946	0.875,0.818,0.854	0.133
234	ENSG00000100416.15	TRMU	chr22	+	46350290	46350463	46350345	46350463	46346421	46346544	234	292258349	17,16,21	209128164	31,35,27	204	149	1.7e-08	8.07e-05	0.926,0.922,0.924	0.831,0.728,0.816	0.132
12008	ENSG00000072134.15	EPN2	chr17	+	19333955	19336715	19335404	19336715	19331852	19332068	12008	63,46,69	2,1,0	77,36,61	2,6,6	298	149	0.000384033	0.0442501	0.94,0.958,1.0	0.951,0.75,0.836	0.12
9652	ENSG00000177000.13	MTHFR	chr1	-	11802880	11803129	11802880	11803126	11803404	11803526	9652	18,30,18	0,0,0	23,25,45	4,4,3	152	149	9.01e-05	0.0186121	1.0,1.0,1.0	0.849,0.86,0.936	0.118
7027	ENSG00000198400.13	NTRK1	chr1	+	156875519	156876210	156876079	156876210	156874905	156875008	7027	24,31,23	0,0,0	51,43,50	6,2,2	298	149	6.89e-05	0.015974	1.0,1.0,1.0	0.81,0.915,0.926	0.116
7257	ENSG00000162194.12	LBHD1	chr11	-	62669881	62670165	62669881	62670015	62671563	62671774	7257	27,36,27	0,0,0	60,42,54	3,3,4	298	149	0.00017803	0.0281089	1.0,1.0,1.0	0.909,0.875,0.871	0.115
7164	ENSG00000011021.23	CLCN6	chr1	+	11827088	11827221	11827114	11827221	11826155	11826214	7164	39,40,29	4,3,5	24,35,30	1,0,0	175	149	0.000106977	0.0203899	0.892,0.919,0.832	0.953,1.0,1.0	-0.103
3228	ENSG00000165810.17	BTNL9	chr5	+	181053468	181054259	181054238	181054259	181053199	181053316	3228	90,113,80	10,2,9	136118110	3,0,2	298	149	3.99e-05	0.0118691	0.818,0.966,0.816	0.958,1.0,0.965	-0.108
566	ENSG00000196756.13	SNHG17	chr20	-	38421005	38422368	38421005	38421098	38426418	38426503	566	50,63,39	172158124	64,47,49	97,56,80	298	149	7.64e-06	0.00433525	0.127,0.166,0.136	0.248,0.296,0.234	-0.116
3742	ENSG00000165138.18	ANKS6	chr9	-	98756419	98756606	98756419	98756603	98768080	98768250	3742	90,92,80	144151148	129,74,113	131,80,119	152	149	0.000453772	0.0489971	0.38,0.374,0.346	0.491,0.476,0.482	-0.116
11437	ENSG00000137074.20	APTX	chr9	-	32988082	32988129	32988082	32988124	32989434	32989480	11437	4,10,5	0,5,2	5,5,5	0,1,0	154	149	0.000178148	0.0281089	1.0,0.659,0.708	1.0,0.829,1.0	-0.154
307	ENSG00000100105.18	PATZ1	chr22	-	31328786	31328924	31328786	31328859	31335691	31335863	307	0,1,1	8,11,14	6,0,4	7,1,11	214	149	0.000170562	0.0279428	0.0,0.06,0.047	0.374,0.0,0.202	-0.156
2671	ENSG00000140395.9	WDR61	chr15	-	78292615	78292885	78292615	78292788	78294945	78294973	2671	25,13,16	4,1,2	13,9,7	0,0,0	246	149	0.000413053	0.0467242	0.791,0.887,0.829	1.0,1.0,1.0	-0.164
6800	ENSG00000168970.22	JMJD7-PLA2G4B	chr15	+	41834739	41835223	41834969	41835223	41828115	41828188	6800	71,70,86	17,15,15	130,86,82	9,10,2	298	149	0.000122008	0.021874	0.676,0.7,0.741	0.878,0.811,0.953	-0.175
7520	ENSG00000138459.9	SLC35A5	chr3	+	112581178	112581326	112581244	112581326	112580545	112580706	7520	20,16,14	9,1,6	7,11,3	0,0,1	215	149	5.13e-05	0.0136155	0.606,0.917,0.618	1.0,1.0,0.675	-0.178
11680	ENSG00000182504.11	CEP97	chr3	+	101728813	101728937	101728835	101728937	101727382	101727541	11680	0,0,0	7,11,8	2,1,5	8,7,13	171	149	6.74e-05	0.015974	0.0,0.0,0.0	0.179,0.111,0.251	-0.18
2369	ENSG00000168488.18	ATXN2L	chr16	+	28835545	28835758	28835548	28835758	28835057	28835187	2369	5,15,11	1,7,3	10,6,9	0,0,1	152	149	2.36e-05	0.00898791	0.831,0.677,0.782	1.0,1.0,0.898	-0.203
9422	ENSG00000169057.24	MECP2	chrX	-	154058398	154058566	154058398	154058522	154092183	154092307	9422	1,0,1	13,4,13	3,3,3	8,4,13	193	149	0.000378256	0.0442501	0.056,0.0,0.056	0.225,0.367,0.151	-0.21
2364	ENSG00000168488.18	ATXN2L	chr16	+	28832186	28832399	28832204	28832399	28830614	28830790	2364	19,12,24	4,6,2	18,10,19	0,0,0	167	149	2.36e-06	0.00186776	0.809,0.641,0.915	1.0,1.0,1.0	-0.212
3842	ENSG00000172375.14	C2CD2L	chr11	+	119113610	119113712	119113636	119113712	119112481	119112609	3842	21,8,21	8,5,2	26,11,25	0,2,0	175	149	1.48e-05	0.00600363	0.691,0.577,0.899	1.0,0.824,1.0	-0.219
3559	ENSG00000184182.19	UBE2F	chr2	+	238025338	238025412	238025341	238025412	237987962	237987992	3559	1,7,7	1,3,4	4,1,4	0,1,0	152	149	0.000294384	0.0390902	0.495,0.696,0.632	1.0,0.495,1.0	-0.224
8197	ENSG00000133460.19	SLC2A11	chr22	+	23875116	23875241	23875120	23875241	23868480	23868641	8197	2,11,10	3,2,4	3,2,1	0,1,0	153	149	0.000297782	0.0390902	0.394,0.843,0.709	1.0,0.661,1.0	-0.238
13856	ENSG00000130813.18	SHFL	chr19	+	10091475	10091630	10091583	10091630	10091249	10091353	13856	26,26,22	3,13,4	71,40,41	1,2,1	257	149	2.8e-06	0.00204733	0.834,0.537,0.761	0.976,0.921,0.96	-0.242
12774	ENSG00000132740.10	IGHMBP2	chr11	+	68929733	68930434	68930322	68930434	68929182	68929357	12774	9,12,7	5,1,1	20,8,6	1,0,0	298	149	8.25e-05	0.0178152	0.474,0.857,0.778	0.909,1.0,1.0	-0.267
9785	ENSG00000177943.14	MAMDC4	chr9	+	136856463	136856826	136856709	136856826	136856017	136856149	9785	7,13,14	3,0,6	17,16,14	1,0,0	298	149	5.27e-05	0.0136155	0.538,1.0,0.538	0.895,1.0,1.0	-0.273
8725	ENSG00000150455.14	TIRAP	chr11	+	126291272	126291569	126291424	126291569	126290802	126290961	8725	0,1,0	5,5,5	1,6,3	3,2,5	298	149	4.12e-05	0.0118691	0.0,0.091,0.0	0.143,0.6,0.231	-0.294
12776	ENSG00000132740.10	IGHMBP2	chr11	+	68929747	68930434	68930322	68930434	68929182	68929357	12776	8,11,4	5,1,1	20,4,4	1,0,0	298	149	4.12e-05	0.0118691	0.444,0.846,0.667	0.909,1.0,1.0	-0.317
3956	ENSG00000164073.11	MFSD8	chr4	-	127938782	127938838	127938782	127938836	127942044	127942158	3956	3,14,11	2,2,8	7,9,8	0,0,0	151	149	4.75e-07	0.000752011	0.597,0.874,0.576	1.0,1.0,1.0	-0.318
5106	ENSG00000075826.17	SEC31B	F	-	100507907	100508051	100507907	100508048	100509006	100509102	5106	4,7,5	17,13,11	13,5,16	7,3,12	152	149	0.000386525	0.0442501	0.187,0.345,0.308	0.645,0.62,0.567	-0.331
3743	ENSG00000165138.18	ANKS6	chr9	-	98756419	98756606	98756419	98756603	98770895	98771046	3743	6,3,6	3,2,3	12,2,14	1,0,0	152	149	1.19e-05	0.00583962	0.662,0.595,0.662	0.922,1.0,1.0	-0.334
13022	ENSG00000255545.8	B3GAT1-DT	chr11	+	134502943	134505661	134504797	134505661	134482626	134482730	13022	0,0,0	2,1,8	3,0,5	1,3,3	298	149	9.96e-05	0.0201435	0.0,0.0,0.0	0.6,0.0,0.455	-0.352
4226	ENSG00000215883.10	CYB5RL	chr1	-	54187651	54187882	54187651	54187739	54190737	54190896	4226	1,0,0	2,13,4	4,2,3	4,2,1	292	149	9.92e-06	0.00523637	0.203,0.0,0.0	0.338,0.338,0.605	-0.359
13123	ENSG00000139974.16	SLC38A6	chr14	+	61078809	61078927	61078829	61078927	61046066	61046167	13123	1,7,5	3,4,2	2,2,5	1,0,0	169	149	4.57e-05	0.012776	0.227,0.607,0.688	0.638,1.0,1.0	-0.372
10329	ENSG00000119725.20	ZNF410	chr14	+	73893775	73893932	73893796	73893932	73892026	73892107	10329	7,1,4	11,2,4	3,2,3	0,1,1	170	149	0.000140074	0.0241997	0.358,0.305,0.467	1.0,0.637,0.724	-0.41
7263	ENSG00000179869.15	ABCA13	chr7	+	48466952	48467045	48466955	48467045	48455036	48455286	7263	3,2,0	1,4,2	4,1,2	1,0,1	152	149	0.000450348	0.0489971	0.746,0.329,0.0	0.797,1.0,0.662	-0.461
4591	ENSG00000251629.7	LINC02241	chr5	+	20936818	20937693	20937558	20937693	20936150	20936712	4591	2,4,6	2,1,3	1,2,1	0,0,0	298	149	5.91e-06	0.00374443	0.333,0.667,0.5	1.0,1.0,1.0	-0.5
11642	ENSG00000237298.10	TTN-AS1	chr2	+	178600475	178600667	178600557	178600667	178597595	178597681	11642	1,2,0	11,7,6	2,6,2	2,4,0	231	149	0.000137289	0.0241577	0.055,0.156,0.0	0.392,0.492,1.0	-0.558
924	ENSG00000160410.15	SHKBP1	chr19	+	40590729	40590853	40590732	40590853	40589081	40589178	924	6,1,7	9,4,8	4,1,10	1,0,0	152	149	4.55e-08	0.000143973	0.395,0.197,0.462	0.797,1.0,1.0	-0.581
8769	ENSG00000115525.18	ST3GAL5	chr2	-	85852859	85853091	85852859	85853000	85861180	85861292	8769	2,0,0	5,2,2	4,1,0	0,0,1	240	149	4.01e-05	0.0118691	0.199,0.0,0.0	1.0,1.0,0.0	-0.6

## Sheet: SF3B1-A5SS
ID	GeneID	geneSymbol	chr	strand	longExonStart_0base	longExonEnd	shortES	shortEE	flankingES	flankingEE	ID	IJC_SAMPLE_1	SJC_SAMPLE_1	IJC_SAMPLE_2	SJC_SAMPLE_2	IncFormLen	SkipFormLen	PValue	FDR	IncLevel1	IncLevel2	IncLevelDifference
3963	ENSG00000028203.18	VEZT	chr12	+	95258244	95258287	95258244	95258282	95262905	95263081	3963	1,8,2	0,0,0	7,0,0	0,2,2	154	149	0.00026292	0.0253439	1.0,1.0,1.0	1.0,0.0,0.0	0.667
8981	ENSG00000173230.15	GOLGB1	chr3	-	121669196	121669355	121669211	121669355	121668313	121668508	8981	8,2,2	2,1,0	0,3,0	1,2,3	164	149	8.3e-05	0.0160908	0.784,0.645,1.0	0.0,0.577,0.0	0.617
6069	ENSG00000163166.15	IWS1	chr2	-	127526382	127526489	127526410	127526489	127523675	127523791	6069	4,3,1	0,1,0	3,0,1	1,1,3	177	149	8.97e-05	0.0160908	1.0,0.716,1.0	0.716,0.0,0.219	0.594
8874	ENSG00000139644.13	TMBIM6	chr12	+	49741956	49742280	49741956	49742115	49742437	49742607	8874	2,3,2	0,0,0	5,2,0	3,0,2	298	149	0.000228253	0.0232842	1.0,1.0,1.0	0.455,1.0,0.0	0.515
7477	ENSG00000067829.19	IDH3G	chrX	-	153790795	153790851	153790809	153790851	153790194	153790292	7477	7,5,2	2,1,1	2,1,3	4,9,7	163	149	2.28e-05	0.00764745	0.762,0.82,0.646	0.314,0.092,0.281	0.514
1791	ENSG00000140543.15	DET1	chr15	-	88531608	88531715	88531612	88531715	88527598	88527786	1791	1,3,1	0,2,0	3,0,2	1,4,4	153	149	0.000490581	0.0354667	1.0,0.594,1.0	0.745,0.0,0.327	0.507
1053	ENSG00000125454.12	SLC25A19	chr17	-	75288387	75288591	75288501	75288591	75286303	75286459	1053	16,8,22	0,1,2	9,3,6	9,4,3	263	149	4.6e-07	0.00146339	1.0,0.819,0.862	0.362,0.298,0.531	0.497
5689	ENSG00000167646.14	DNAAF3	chr19	-	55165781	55166000	55165857	55166000	55165369	55165463	5689	21,26,24	0,2,0	10,7,4	2,3,5	225	149	2.45e-06	0.00318147	1.0,0.896,1.0	0.768,0.607,0.346	0.392
5305	ENSG00000125703.15	ATG4C	chr1	+	62784134	62784273	62784134	62784225	62803777	62803862	5305	5,4,2	0,0,0	3,4,1	3,4,0	197	149	9.21e-06	0.00586238	1.0,1.0,1.0	0.431,0.431,1.0	0.379
6129	ENSG00000163161.14	ERCC3	chr2	-	127291911	127292846	127292083	127292846	127290223	127290273	6129	7,5,5	0,0,0	10,8,4	2,2,2	298	149	6.7e-05	0.0152311	1.0,1.0,1.0	0.714,0.667,0.5	0.373
2260	ENSG00000160282.14	FTCD	chr21	-	46136914	46137053	46136984	46137053	46136261	46136494	2260	2,4,3	0,0,0	6,4,5	1,3,2	219	149	7.81e-05	0.0160908	1.0,1.0,1.0	0.803,0.476,0.63	0.364
176	ENSG00000205702.11	CYP2D7	chr22	-	42141511	42141675	42141624	42141675	42141151	42141339	176	11,2,5	0,0,0	7,6,5	1,3,2	262	149	6.3e-05	0.0152311	1.0,1.0,1.0	0.799,0.532,0.587	0.361
6856	ENSG00000132436.11	FIGNL1	chr7	-	50449544	50449723	50449562	50449723	50448180	50448289	6856	17,14,16	2,6,10	15,9,11	22,11,18	167	149	0.000451568	0.0337986	0.884,0.676,0.588	0.378,0.422,0.353	0.332
5329	ENSG00000133678.14	TMEM254	chr10	+	80082144	80082217	80082144	80082204	80086230	80086441	5329	1,1,3	2,2,5	0,0,0	7,4,7	162	149	0.000619072	0.0410264	0.315,0.315,0.356	0.0,0.0,0.0	0.329
6854	ENSG00000132436.11	FIGNL1	chr7	-	50449499	50449723	50449562	50449723	50448180	50448289	6854	40,27,38	2,6,10	23,13,34	22,11,18	212	149	2.25e-05	0.00764745	0.934,0.76,0.728	0.424,0.454,0.57	0.325
3661	ENSG00000168216.13	LMBRD1	chr6	-	69708849	69709231	69709156	69709231	69701888	69701953	3661	4,4,12	1,0,0	3,3,3	4,0,2	298	149	0.000207659	0.0231155	0.667,1.0,1.0	0.273,1.0,0.429	0.322
4333	ENSG00000060642.11	PIGV	chr1	+	26788176	26788819	26788176	26788394	26790758	26790893	4333	10,11,15	0,1,0	13,7,13	4,1,5	298	149	6.88e-06	0.00586238	1.0,0.846,1.0	0.619,0.778,0.565	0.295
7063	ENSG00000007372.24	PAX6	chr11	-	31801668	31801776	31801761	31801776	31800690	31800856	7063	1,2,1	0,0,0	9,4,12	2,1,3	242	149	0.000206886	0.0231155	1.0,1.0,1.0	0.735,0.711,0.711	0.281
7058	ENSG00000007372.24	PAX6	chr11	-	31801229	31801776	31801761	31801776	31800690	31800856	7058	1,4,5	0,0,0	14,4,16	2,1,3	298	149	0.000303819	0.0271303	1.0,1.0,1.0	0.778,0.667,0.727	0.276
177	ENSG00000205702.11	CYP2D7	chr22	-	42141533	42141675	42141624	42141675	42141151	42141339	177	12,3,6	0,0,0	9,7,9	1,3,2	240	149	0.000312913	0.0271303	1.0,1.0,1.0	0.848,0.592,0.736	0.275
7721	ENSG00000234665.9	LERFS	chr9	-	62869076	62869304	62869189	62869304	62868136	62868233	7721	17,10,23	0,0,1	7,7,10	5,2,0	262	149	0.000183597	0.0216305	1.0,1.0,0.929	0.443,0.666,1.0	0.273
4375	ENSG00000121940.16	CLCC1	chr1	-	108934619	108934942	108934624	108934942	108929979	108930204	4375	4,2,2	4,4,6	2,0,0	6,3,3	154	149	0.000779488	0.0471087	0.492,0.326,0.244	0.244,0.0,0.0	0.273
6851	ENSG00000132436.11	FIGNL1	chr7	-	50449117	50449723	50449562	50449723	50448180	50448289	6851	60,60,50	2,6,10	70,21,49	22,11,18	298	149	0.000113307	0.0167642	0.938,0.833,0.714	0.614,0.488,0.576	0.269
2165	ENSG00000156650.14	KAT6B	chr10	+	74975398	74975781	74975398	74975454	74977315	74977437	2165	9,11,8	0,0,2	15,6,15	8,2,2	298	149	0.000370288	0.0294472	1.0,1.0,0.667	0.484,0.6,0.789	0.265
2166	ENSG00000156650.14	KAT6B	chr10	+	74975398	74976330	74975398	74975454	74977315	74977437	2166	12,9,7	0,0,2	20,6,12	8,2,2	298	149	0.000430131	0.0325773	1.0,1.0,0.636	0.556,0.6,0.75	0.243
1942	ENSG00000115257.15	PCSK4	chr19	-	1482352	1482475	1482401	1482475	1481427	1482207	1942	5,13,24	0,0,2	15,14,12	5,3,3	198	149	0.000126016	0.0177255	1.0,1.0,0.9	0.693,0.778,0.751	0.226
1376	ENSG00000108963.19	DPH1	chr17	+	2041767	2042231	2041767	2041875	2042604	2043898	1376	239225210	118120131	146128122	188120154	298	149	1.4e-09	8.93e-06	0.503,0.484,0.445	0.28,0.348,0.284	0.173
980	ENSG00000176155.19	CCDC57	chr17	-	82207730	82208048	82207846	82208048	82201537	82201952	980	5,2,6	1,0,0	12,5,10	5,0,2	265	149	0.000109882	0.0167642	0.738,1.0,1.0	0.574,1.0,0.738	0.142
3025	ENSG00000131778.19	CHD1L	chr1	+	147270931	147271195	147270931	147271113	147272170	147272281	3025	7,0,4	12,7,12	1,0,0	7,4,7	231	149	0.00022051	0.0232842	0.273,0.0,0.177	0.084,0.0,0.0	0.122
7375	ENSG00000121022.14	COPS5	chr8	-	67047684	67047859	67047767	67047859	67045811	67045960	7375	25,37,29	0,0,1	39,32,33	6,1,3	232	149	0.000165862	0.0199488	1.0,1.0,0.949	0.807,0.954,0.876	0.104
3329	ENSG00000101574.15	METTL4	chr18	-	2566820	2567654	2567511	2567654	2563796	2563859	3329	91108112	7,15,7	121,75,101	2,2,4	298	149	0.000353064	0.0291714	0.867,0.783,0.889	0.968,0.949,0.927	-0.102
3799	ENSG00000146457.16	WTAP	chr6	+	159748190	159750010	159748190	159748369	159753459	159753614	3799	381386462	174164210	553342448	151,98,137	298	149	0.000100324	0.0163656	0.523,0.541,0.524	0.647,0.636,0.62	-0.105
441	ENSG00000149636.16	DSN1	chr20	-	36770872	36771473	36771424	36771473	36767968	36768042	441	151138190	22,26,39	238148185	17,22,11	298	149	0.000764594	0.0467726	0.774,0.726,0.709	0.875,0.771,0.894	-0.11
9304	ENSG00000204271.13	SPIN3	chrX	-	56995241	56995555	56995280	56995555	56994722	56994949	9304	57,69,48	9,7,13	43,34,46	1,1,4	188	149	0.000723903	0.0451517	0.834,0.887,0.745	0.971,0.964,0.901	-0.123
6345	ENSG00000068097.15	HEATR6	chr17	-	60067430	60067732	60067433	60067732	60066208	60066386	6345	0,0,0	23,28,20	3,6,3	30,23,35	152	149	1.89e-05	0.00764745	0.0,0.0,0.0	0.089,0.204,0.078	-0.124
7890	ENSG00000263753.8	LINC00667	chr18	+	5240647	5241255	5240647	5240964	5241698	5241889	7890	49,45,39	3,1,7	68,45,49	0,0,0	298	149	8.71e-06	0.00586238	0.891,0.957,0.736	1.0,1.0,1.0	-0.139
4679	ENSG00000126709.16	IFI6	chr1	-	27669232	27669346	27669244	27669346	27668457	27668535	4679	2,4,1	24,16,40	19,12,13	72,38,29	161	149	0.000283572	0.0269266	0.072,0.188,0.023	0.196,0.226,0.293	-0.144
9139	ENSG00000198160.15	MIER1	chr1	+	66984571	66984652	66984571	66984592	66986402	66988619	9139	46,56,57	16,15,27	71,39,56	7,6,10	209	149	0.000417834	0.0320272	0.672,0.727,0.601	0.879,0.823,0.8	-0.167
5888	ENSG00000204084.13	INPP5B	chr1	-	37931672	37932053	37931912	37932053	37891357	37891454	5888	22,13,24	36,28,32	50,36,30	38,23,22	298	149	0.000291419	0.0271303	0.234,0.188,0.273	0.397,0.439,0.405	-0.182
6108	ENSG00000071462.12	BUD23	chr7	+	73692595	73693414	73692595	73692646	73693991	73694050	6108	10,15,10	1,4,1	18,16,10	0,1,0	298	149	0.000763014	0.0467726	0.833,0.652,0.833	1.0,0.889,1.0	-0.19
5123	ENSG00000104960.15	PTOV1	chr19	+	49850734	49851096	49850734	49850955	49854405	49854543	5123	13,20,14	4,2,5	19,23,22	1,0,2	290	149	0.000651119	0.0418613	0.625,0.837,0.59	0.907,1.0,0.85	-0.235
763	ENSG00000095066.12	HOOK2	chr19	-	12774560	12774741	12774634	12774741	12772993	12773044	763	10,6,8	3,3,2	7,6,4	0,0,1	223	149	0.00011312	0.0167642	0.69,0.572,0.728	1.0,1.0,0.728	-0.246
7684	ENSG00000197386.13	HTT	chr4	+	3172907	3173331	3172907	3173218	3174720	3174799	7684	1,0,1	1,5,1	3,2,3	1,1,2	262	149	0.000340515	0.0285047	0.363,0.0,0.363	0.63,0.532,0.46	-0.299
2927	ENSG00000242086.8	MUC20-OT1	chr3	+	195708153	195708513	195708153	195708435	195708746	195708841	2927	2,8,5	5,1,6	3,5,4	1,0,1	227	149	0.000504259	0.0356455	0.208,0.84,0.354	0.663,1.0,0.724	-0.328
8939	ENSG00000170581.14	STAT2	chr12	-	56349344	56349509	56349425	56349509	56348751	56348851	8939	11,8,16	6,7,3	17,16,14	1,1,1	230	149	9.11e-05	0.0160908	0.543,0.425,0.776	0.917,0.912,0.901	-0.329
3035	ENSG00000228486.10	C2orf92	chr2	+	97671330	97671574	97671330	97671499	97674455	97674557	3035	3,0,0	0,1,1	3,0,1	0,1,0	224	149	8.65e-05	0.0160908	1.0,0.0,0.0	1.0,0.0,1.0	-0.333
2928	ENSG00000242086.8	MUC20-OT1	chr3	+	195708428	195708555	195708428	195708435	195708746	195708841	2928	3,10,6	5,1,6	4,6,7	1,0,1	269	149	0.000312841	0.0271303	0.249,0.847,0.356	0.689,1.0,0.795	-0.344
5565	ENSG00000132950.19	ZMYM5	chr13	-	19851354	19852190	19851688	19852190	19835476	19835689	5565	4,9,7	2,5,2	4,8,4	1,0,0	298	149	2.09e-05	0.00764745	0.5,0.474,0.636	0.667,1.0,1.0	-0.352
4745	ENSG00000143801.18	PSEN2	chr1	+	226888828	226890965	226888828	226889049	226891277	226891361	4745	6,7,1	2,0,6	9,5,3	1,0,0	298	149	0.000137225	0.0181193	0.6,1.0,0.077	0.818,1.0,1.0	-0.38
2285	ENSG00000184584.13	STING1	chr5	-	139481158	139482302	139482209	139482302	139478269	139478508	2285	0,0,1	5,1,0	3,10,5	8,0,0	298	149	4.36e-05	0.0126096	0.0,0.0,1.0	0.158,1.0,1.0	-0.386
7405	ENSG00000167733.14	HSD11B1L	chr19	+	5684818	5685119	5684818	5684905	5687281	5687375	7405	9,3,8	2,3,1	10,8,2	0,0,0	298	149	6.47e-05	0.0152311	0.692,0.333,0.8	1.0,1.0,1.0	-0.392
2445	ENSG00000131844.16	MCCC2	chr5	+	71641002	71641083	71641002	71641075	71643770	71643895	2445	2,2,1	1,12,2	2,4,3	1,1,0	157	149	2e-05	0.00764745	0.655,0.137,0.322	0.655,0.792,1.0	-0.444
4167	ENSG00000127483.19	HP1BP3	chr1	-	20786252	20786652	20786648	20786652	20779811	20779911	4167	0,1,2	2,0,5	4,5,2	0,2,0	298	149	2.93e-05	0.0088751	0.0,1.0,0.167	1.0,0.556,1.0	-0.463
6641	ENSG00000260565.7	ERVK13-1	chr16	-	2670809	2670974	2670863	2670974	2669410	2669561	6641	1,3,12	2,3,1	9,9,1	0,0,0	203	149	0.00012531	0.0177255	0.268,0.423,0.898	1.0,1.0,1.0	-0.47
3441	ENSG00000143110.12	C1orf162	chr1	+	111476797	111477078	111476797	111476867	111477333	111477428	3441	0,2,6	4,4,1	2,1,12	1,0,0	298	149	3.35e-06	0.00355526	0.0,0.2,0.75	0.5,1.0,1.0	-0.517
8773	ENSG00000089818.18	NECAP1	chr12	+	8090194	8090343	8090194	8090299	8092675	8092784	8773	0,1,1	1,4,2	5,1,1	1,0,3	193	149	0.000721142	0.0451517	0.0,0.162,0.279	0.794,1.0,0.205	-0.519
2061	ENSG00000154134.15	ROBO3	chr11	+	124877518	124877752	124877518	124877658	124878297	124878436	2061	0,2,0	1,0,2	5,1,2	2,0,0	243	149	0.000207518	0.0231155	0.0,1.0,0.0	0.605,1.0,1.0	-0.535
3873	ENSG00000196367.14	TRRAP	chr7	+	99030594	99030764	99030594	99030757	99030884	99031000	3873	2,0,0	2,4,4	5,1,3	5,0,1	156	149	0.000139555	0.0181193	0.489,0.0,0.0	0.489,1.0,0.741	-0.58
4873	ENSG00000122133.17	PAEP	chr9	+	135565784	135565830	135565784	135565801	135566552	135566955	4873	0,0,0	9,2,2	2,3,1	2,5,0	178	149	0.000315568	0.0271303	0.0,0.0,0.0	0.456,0.334,1.0	-0.597
7425	ENSG00000164941.14	INTS8	chr8	+	94866311	94866353	94866311	94866351	94867139	94867196	7425	0,0,1	2,5,4	0,2,3	3,0,0	151	149	2.24e-05	0.00764745	0.0,0.0,0.198	0.0,1.0,1.0	-0.601

## Sheet: SF3B1-MXE
ID	GeneID	geneSymbol	chr	strand	1stExonStart_0base	1stExonEnd	2ndExonStart_0base	2ndExonEnd	upstreamES	upstreamEE	downstreamES	downstreamEE	ID	IJC_SAMPLE_1	SJC_SAMPLE_1	IJC_SAMPLE_2	SJC_SAMPLE_2	IncFormLen	SkipFormLen	PValue	FDR	IncLevel1	IncLevel2	IncLevelDifference
2678	ENSG00000205022.9	PABPN1L	chr16	-	88864852	88864940	88865021	88865128	88864236	88864379	88865562	88865630	2678	1,2,3	0,0,1	2,0,0	2,2,1	256	237	1.16e-07	0.000701171	1.0,1.0,0.735	0.481,0.0,0.0	0.751
11323	ENSG00000179818.14	PCBP1-AS1	chr2	-	70018014	70018131	70051202	70051305	69996685	69996888	70055713	70055910	11323	11,10,5	1,0,2	0,1,0	1,1,3	252	266	7.74e-08	0.000701171	0.921,1.0,0.725	0.0,0.514,0.0	0.711
1720	ENSG00000198795.11	ZNF521	chr18	-	25327405	25327448	25345251	25345347	25322007	25322187	25350906	25350947	1720	3,2,3	2,0,2	0,1,0	4,5,2	245	192	1.35e-06	0.00410406	0.54,1.0,0.54	0.0,0.135,0.0	0.648
9813	ENSG00000078124.13	ACER3	chr11	+	76994155	76994226	76997205	76997273	76990538	76990574	76998762	76998821	9813	2,1,2	1,3,0	0,0,0	6,4,4	220	217	0.000107332	0.0375805	0.664,0.247,1.0	0.0,0.0,0.0	0.637
19972	ENSG00000153071.15	DAB2	chr5	-	39382617	39383271	39388304	39388367	39381453	39381616	39388798	39388852	19972	1,3,2	0,0,2	0,6,0	5,4,5	212	298	1.9e-05	0.0164716	1.0,1.0,0.584	0.0,0.678,0.0	0.635
4354	ENSG00000164733.22	CTSB	chr8	-	11854679	11854914	11861299	11861479	11853328	11853479	11864375	11864463	4354	5,4,4	0,2,0	3,0,1	2,1,4	298	298	3.02e-05	0.0203589	1.0,0.667,1.0	0.6,0.0,0.2	0.622
9275	ENSG00000276087.2	AC008073.3	chr2	+	24139369	24139450	24146929	24147086	24135118	24135187	24164197	24164335	9275	1,2,3	0,3,3	1,0,0	6,2,2	230	298	6.54e-06	0.00850296	1.0,0.463,0.564	0.178,0.0,0.0	0.616
9274	ENSG00000276087.2	AC008073.3	chr2	+	24139369	24139450	24146747	24146835	24135118	24135187	24146929	24147086	9274	2,5,2	6,0,0	1,0,1	2,2,9	230	237	7.01e-06	0.00851072	0.256,1.0,1.0	0.34,0.0,0.103	0.604
1273	ENSG00000268362.6	AC092279.1	chr19	+	24049661	24049839	24050184	24050302	24049404	24049548	24057930	24058106	1273	3,2,2	1,0,0	2,0,2	3,3,1	298	267	2.03e-06	0.00443145	0.729,1.0,1.0	0.374,0.0,0.642	0.571
2331	ENSG00000073605.18	GSDMB	chr17	-	39906960	39906987	39908957	39909042	39906110	39906271	39909755	39909924	2331	9,3,2	1,0,1	1,1,2	4,2,3	234	176	1.63e-06	0.00425215	0.871,1.0,0.601	0.158,0.273,0.334	0.569
5419	ENSG00000187634.13	SAMD11	chr1	+	941143	941306	942135	942251	939271	939460	942409	942488	5419	1,0,2	0,1,0	0,2,0	5,4,8	298	265	0.000102874	0.036726	1.0,0.0,1.0	0.0,0.308,0.0	0.564
5226	ENSG00000223662.1	SAMSN1-AS1	chr21	+	14585361	14585538	14594693	14594740	14582201	14582291	14597924	14598303	5226	1,7,5	2,0,0	2,1,0	1,2,4	298	196	3e-05	0.0203589	0.247,1.0,1.0	0.568,0.247,0.0	0.477
5654	ENSG00000168214.21	RBPJ	chr4	+	26412929	26412987	26414048	26414155	26406174	26406270	26415474	26415640	5654	1,0,6	0,1,1	2,0,0	1,4,3	207	256	9.27e-05	0.0360266	1.0,0.0,0.881	0.712,0.0,0.0	0.39
1495	ENSG00000214456.8	PLIN5	chr19	-	4525632	4525832	4529072	4529253	4524962	4525076	4529783	4529866	1495	0,5,4	2,3,2	0,0,1	8,2,6	298	298	3.83e-05	0.0248983	0.0,0.625,0.667	0.0,0.0,0.143	0.383
7733	ENSG00000217128.12	FNIP1	chr5	-	131710577	131710661	131716564	131716656	131709200	131709272	131719316	131719417	7733	35,24,10	7,6,3	8,8,14	13,14,11	241	233	5.43e-06	0.00760223	0.829,0.795,0.763	0.373,0.356,0.552	0.369
7142	ENSG00000101126.18	ADNP	chr20	-	50904765	50904849	50918738	50918781	50903888	50904001	50928650	50928825	7142	5,6,3	14,6,6	2,1,0	19,25,16	192	233	3.38e-06	0.00558834	0.302,0.548,0.378	0.113,0.046,0.0	0.356
301	ENSG00000100412.17	ACO2	chr22	+	41502629	41502771	41507445	41507606	41499725	41499862	41507790	41508049	301	6,7,1	7,5,6	0,2,0	8,11,2	291	298	5.01e-05	0.0267273	0.467,0.589,0.146	0.0,0.157,0.0	0.348
10543	ENSG00000182718.18	ANXA2	chr15	-	60390212	60390317	60396279	60396427	60386027	60386086	60397942	60397986	10543	28,29,29	10,10,15	18,12,22	24,21,24	297	254	2.21e-05	0.0182489	0.705,0.713,0.623	0.391,0.328,0.439	0.294
321	ENSG00000196236.13	XPNPEP3	chr22	+	40868998	40869115	40881769	40882177	40857130	40857245	40886312	40886515	321	62,46,60	33,40,51	26,14,11	37,35,31	266	298	5.13e-05	0.0267273	0.678,0.563,0.569	0.44,0.309,0.284	0.259
5264	ENSG00000164073.11	MFSD8	chr4	-	127930682	127930817	127932984	127933093	127920627	127921771	127939852	127939997	5264	2,6,1	8,15,2	1,0,0	8,5,6	258	284	8.04e-05	0.0340456	0.216,0.306,0.355	0.121,0.0,0.0	0.252
13729	ENSG00000168385.18	SEPTIN2	chr2	+	241316421	241316555	241324215	241324241	241315860	241315982	241335125	241335212	13729	7,8,10	16,11,19	0,1,4	18,16,16	283	175	4.87e-05	0.0267273	0.213,0.31,0.246	0.0,0.037,0.134	0.199
8395	ENSG00000122085.17	MTERF4	chr2	-	241094276	241094429	241097242	241097427	241089979	241090044	241102252	241102332	8395	44,41,45	56,59,76	14,17,15	62,42,54	298	298	7.71e-05	0.0334385	0.44,0.41,0.372	0.184,0.288,0.217	0.178
8396	ENSG00000122085.17	MTERF4	chr2	-	241094276	241094432	241097242	241097427	241089979	241090044	241102252	241102332	8396	44,41,45	62,66,79	14,17,15	68,45,61	298	298	4.94e-05	0.0267273	0.415,0.383,0.363	0.171,0.274,0.197	0.173
16706	ENSG00000090054.15	SPTLC1	chr9	-	92070123	92070296	92079433	92079566	92067965	92068098	92080015	92080088	16706	46,40,67	5,1,0	31,28,43	12,7,7	282	298	2.19e-06	0.00443145	0.907,0.977,1.0	0.732,0.809,0.867	0.159
18866	ENSG00000170456.16	DENND5B	chr12	-	31451939	31452476	31460193	31460381	31447537	31447769	31479588	31480255	18866	7,14,13	1,0,0	13,7,25	3,1,7	298	298	6.46e-05	0.0309663	0.875,1.0,1.0	0.812,0.875,0.781	0.136
871	ENSG00000197586.13	ENTPD6	chr20	+	25217501	25217581	25222837	25222978	25216647	25216736	25224100	25224157	871	113120130	133127161	100,64,79	212109157	229	290	9.03e-05	0.0360266	0.518,0.545,0.506	0.374,0.426,0.389	0.127
566	ENSG00000205581.11	HMGN1	chr21	-	39345829	39345958	39347246	39347292	39345145	39345274	39347378	39347483	566	28,23,28	145140189	9,8,8	173108157	195	278	3.14e-06	0.00558834	0.216,0.19,0.174	0.069,0.096,0.068	0.116
10359	ENSG00000173614.14	NMNAT1	chr1	+	9975591	9975775	9981030	9981170	9972017	9972188	9982300	9982870	10359	135135198	126128164	139116143	79,62,72	298	289	0.00012225	0.0412187	0.51,0.506,0.539	0.63,0.645,0.658	-0.126
14825	ENSG00000183166.11	CALN1	chr7	-	72106150	72106294	72278685	72278810	72023656	72023769	72403250	72403442	14825	5,8,2	67,45,77	23,13,15	67,45,64	274	293	1.4e-05	0.0141959	0.074,0.16,0.027	0.269,0.236,0.2	-0.148
8536	ENSG00000026751.17	SLAMF7	chr1	+	160748193	160748514	160749820	160750093	160739056	160739356	160751344	160751448	8536	6,11,12	0,3,5	11,1,4	0,0,0	298	298	5.21e-05	0.0267273	1.0,0.786,0.706	1.0,1.0,1.0	-0.169
6461	ENSG00000158062.20	UBXN11	chr1	-	26300925	26301024	26301693	26301722	26297961	26298062	26302812	26302918	6461	34,51,39	34,45,33	70,48,70	24,26,23	178	248	5.12e-05	0.0267273	0.582,0.612,0.622	0.803,0.72,0.809	-0.172
5809	ENSG00000118004.18	COLEC11	chr2	+	3640277	3640331	3643443	3643539	3637532	3637604	3643726	3644446	5809	18,15,24	85102102	19,16,21	34,40,41	203	245	0.000111566	0.0383261	0.204,0.151,0.221	0.403,0.326,0.382	-0.178
5265	ENSG00000164073.11	MFSD8	chr4	-	127932984	127933093	127938782	127938838	127921523	127921771	127939852	127939997	5265	6,8,5	2,6,1	11,2,3	1,0,0	205	258	6.01e-05	0.029573	0.791,0.627,0.863	0.933,1.0,1.0	-0.217
9153	ENSG00000059145.19	UNKL	chr16	-	1371518	1371611	1385207	1385385	1370129	1370357	1390631	1390694	9153	3,3,6	38,48,61	33,19,35	70,45,54	298	242	6.81e-11	1.24e-06	0.06,0.048,0.074	0.277,0.255,0.345	-0.232
6292	ENSG00000154114.12	TBCEL	chr11	+	121053629	121053732	121055051	121055308	121047527	121047667	121058344	121058471	6292	1,0,0	10,5,12	4,1,4	10,6,9	252	298	2.78e-05	0.020241	0.106,0.0,0.0	0.321,0.165,0.345	-0.242
3957	ENSG00000244625.7	MIATNB	chr22	+	26718139	26718231	26726643	26726720	26717252	26717459	26774155	26774217	3957	1,1,0	1,0,5	1,2,1	0,0,1	241	226	7.28e-05	0.0334385	0.484,1.0,0.0	1.0,1.0,0.484	-0.333
2810	ENSG00000189144.15	ZNF573	chr19	-	37758475	37758596	37759046	37759139	37738286	37740194	37770004	37770097	2810	3,2,4	1,1,5	4,3,7	0,0,0	242	270	9.06e-06	0.00977995	0.77,0.691,0.472	1.0,1.0,1.0	-0.356
17230	ENSG00000136143.16	SUCLA2	chr13	-	47991502	47991678	47994799	47994896	47988881	47988981	47996842	47997023	17230	1,1,0	2,3,4	4,0,1	0,2,0	246	298	9.57e-05	0.0360266	0.377,0.288,0.0	1.0,0.0,1.0	-0.445
15967	ENSG00000234948.2	LINC01524	chr20	+	52304954	52304991	52530887	52530948	52210642	52210740	52550030	52550127	15967	0,0,1	7,5,3	2,1,3	1,1,4	186	210	2.7e-05	0.020241	0.0,0.0,0.273	0.693,0.53,0.459	-0.47
6035	ENSG00000237499.7	WAKMAR2	chr6	-	137860981	137861011	137865158	137865372	137857726	137857966	137866582	137866884	6035	7,4,3	3,3,5	5,4,4	0,0,1	298	179	4e-06	0.00606933	0.584,0.445,0.265	1.0,1.0,0.706	-0.471
13705	ENSG00000124831.19	LRRFIP1	chr2	+	237757455	237757548	237758728	237758821	237756094	237756187	237760063	237760205	13705	4,3,3	7,11,7	12,2,16	8,0,2	242	242	9.69e-05	0.0360266	0.364,0.214,0.3	0.6,1.0,0.889	-0.537
9255	ENSG00000177463.15	NR2C2	chr3	+	14959156	14959196	14959535	14959641	14947704	14947906	15003875	15003986	9255	0,1,0	3,1,3	5,1,2	1,2,0	189	255	6.76e-07	0.00246065	0.0,0.574,0.0	0.871,0.403,1.0	-0.567
12726	ENSG00000112182.15	BACH2	chr6	-	90252512	90252590	90271848	90271941	90206568	90206681	90296479	90296742	12726	1,1,0	2,4,4	2,6,2	2,2,0	242	227	9.13e-06	0.00977995	0.319,0.19,0.0	0.484,0.738,1.0	-0.571

## Sheet: SF3B1-RI
ID	GeneID	geneSymbol	chr	strand	riExonStart_0base	riExonEnd	upstreamES	upstreamEE	downstreamES	downstreamEE	ID	IJC_SAMPLE_1	SJC_SAMPLE_1	IJC_SAMPLE_2	SJC_SAMPLE_2	IncFormLen	SkipFormLen	PValue	FDR	IncLevel1	IncLevel2	IncLevelDifference
3638	ENSG00000187583.11	PLEKHN1	chr1	+	970685	971006	970685	970758	970878	971006	3638	2,2,5	0,0,1	0,1,0	2,1,1	269	149	8.91e-09	8.85e-06	1.0,1.0,0.735	0.0,0.356,0.0	0.793
5427	ENSG00000054356.14	PTPRN	chr2	-	219294974	219296345	219294974	219295141	219296225	219296345	5427	4,2,2	1,0,0	0,2,2	1,1,4	298	149	1.64e-06	0.000574931	0.667,1.0,1.0	0.0,0.5,0.2	0.656
4768	ENSG00000159588.15	CCDC17	chr1	-	45622750	45623652	45622750	45622834	45622954	45623652	4768	2,5,6	1,0,0	2,2,0	1,6,1	269	149	3.23e-07	0.000175171	0.526,1.0,1.0	0.526,0.156,0.0	0.615
6932	ENSG00000156345.18	CDK20	chr9	-	87969193	87970897	87969193	87969349	87970775	87970897	6932	3,6,17	4,0,4	1,0,0	1,2,3	298	149	2.37e-06	0.000707234	0.273,1.0,0.68	0.333,0.0,0.0	0.54
2875	ENSG00000214279.13	SCART1	chr10	+	133459486	133460170	133459486	133459804	133459877	133460170	2875	3,5,12	0,0,0	5,8,1	2,1,3	222	149	6.86e-05	0.00729837	1.0,1.0,1.0	0.627,0.843,0.183	0.449
1823	ENSG00000099957.16	P2RX6	chr22	+	21026419	21028008	21026419	21026957	21027507	21028008	1823	7,9,1	0,0,0	17,6,7	4,2,4	298	149	4.1e-08	3.05e-05	1.0,1.0,1.0	0.68,0.6,0.467	0.418
1300	ENSG00000141252.21	VPS53	chr17	-	708140	710613	708140	708787	710532	710613	1300	5,2,3	1,0,1	7,5,0	5,1,2	298	149	0.00104266	0.0408902	0.714,1.0,0.6	0.412,0.714,0.0	0.396
2769	ENSG00000185513.17	L3MBTL1	chr20	+	43528656	43529368	43528656	43528745	43529202	43529368	2769	7,6,9	0,2,1	9,4,5	4,2,8	298	149	0.00100005	0.0396672	1.0,0.6,0.818	0.529,0.5,0.238	0.384
1566	ENSG00000162032.16	SPSB3	chr16	-	1777746	1778612	1777746	1777872	1777945	1778612	1566	118106134	32,30,41	129,95,88	160,87,125	222	149	0	0	0.712,0.703,0.687	0.351,0.423,0.321	0.336
2016	ENSG00000156650.14	KAT6B	chr10	+	74975398	74977437	74975398	74975454	74977315	74977437	2016	9,7,7	0,0,2	14,3,12	8,2,2	298	149	0.000364624	0.0217352	1.0,1.0,0.636	0.467,0.429,0.75	0.33
3612	ENSG00000112855.17	HARS2	chr5	+	140693490	140693665	140693490	140693508	140693590	140693665	3612	31,25,16	5,2,1	24,9,20	15,8,5	231	149	0.00033978	0.0210187	0.8,0.89,0.912	0.508,0.421,0.721	0.317
1184	ENSG00000131899.11	LLGL1	chr17	+	18240577	18241999	18240577	18240873	18241884	18241999	1184	12,14,4	0,0,1	7,10,18	8,4,1	298	149	2.14e-05	0.00362759	1.0,1.0,0.667	0.304,0.556,0.9	0.302
1594	ENSG00000162004.18	CCDC78	chr16	-	722921	723936	722921	723161	723856	723936	1594	62,59,51	11,14,23	49,29,34	33,20,41	298	149	9.56e-05	0.00934333	0.738,0.678,0.526	0.426,0.42,0.293	0.268
6287	ENSG00000007372.24	PAX6	chr11	-	31800690	31801776	31800690	31800856	31801761	31801776	6287	1,5,5	0,0,0	14,4,20	2,1,3	298	149	0.000463449	0.0255798	1.0,1.0,1.0	0.778,0.667,0.769	0.262
2879	ENSG00000265241.7	RBM8A	chr1	-	145926481	145927077	145926481	145926618	145927017	145927077	2879	36,35,43	2,1,0	44,62,37	14,4,14	298	149	2.17e-06	0.000707234	0.9,0.946,1.0	0.611,0.886,0.569	0.26
6971	ENSG00000100949.15	RABGGTA	chr14	-	24270836	24271169	24270836	24270998	24271112	24271169	6971	4,4,2	2,3,11	0,2,0	9,3,1	263	149	0.000908869	0.0387778	0.531,0.43,0.093	0.0,0.274,0.0	0.26
1568	ENSG00000162032.16	SPSB3	chr16	-	1777945	1778612	1777945	1778048	1778133	1778612	1568	108,93,106	30,34,38	154116104	156,84,118	234	149	3e-10	3.58e-07	0.696,0.635,0.64	0.386,0.468,0.359	0.253
7500	ENSG00000168003.18	SLC3A2	chr11	+	62881892	62882618	62881892	62882066	62882504	62882618	7500	32,36,35	0,1,5	38,25,28	9,11,4	298	149	0.000488999	0.0267424	1.0,0.947,0.778	0.679,0.532,0.778	0.245
5315	ENSG00000158828.8	PINK1	chr1	+	20648504	20649231	20648504	20648632	20648994	20649231	5315	48,50,47	30,40,38	49,45,32	132,85,101	298	149	1.98e-11	2.95e-08	0.444,0.385,0.382	0.157,0.209,0.137	0.236
6729	ENSG00000158106.14	RHPN1	chr8	+	143379828	143380175	143379828	143379985	143380061	143380175	6729	1,6,8	0,0,0	27,10,13	1,3,4	225	149	3.6e-05	0.00499296	1.0,1.0,1.0	0.947,0.688,0.683	0.227
8270	ENSG00000213983.12	AP1G2	chr14	-	23565605	23566160	23565605	23565701	23566063	23566160	8270	36,61,53	3,3,3	51,31,34	10,8,5	298	149	0.00131805	0.0470473	0.857,0.91,0.898	0.718,0.66,0.773	0.171
7838	ENSG00000111077.18	TNS2	chr12	+	53058315	53058637	53058315	53058445	53058571	53058637	7838	3,0,4	5,6,6	0,0,0	3,7,5	275	149	0.0008993	0.0387778	0.245,0.0,0.265	0.0,0.0,0.0	0.17
6805	ENSG00000177685.17	CRACR2B	chr11	+	830620	831295	830620	830713	831223	831295	6805	30,33,32	0,0,1	52,46,82	12,3,4	298	149	8.29e-06	0.00182961	1.0,1.0,0.941	0.684,0.885,0.911	0.154
5245	ENSG00000035141.8	FAM136A	chr2	-	70300839	70301603	70300839	70300980	70301407	70301603	5245	30,35,40	0,0,2	49,38,31	11,6,0	298	149	4.27e-05	0.00578297	1.0,1.0,0.909	0.69,0.76,1.0	0.153
6361	ENSG00000181085.15	MAPK15	chr8	+	143718046	143718302	143718046	143718076	143718211	143718302	6361	13,5,6	20,12,19	2,2,7	22,26,35	284	149	0.000950336	0.0387778	0.254,0.179,0.142	0.046,0.039,0.095	0.132
1088	ENSG00000168610.16	STAT3	chr17	-	42316788	42317224	42316788	42316851	42317181	42317224	1088	167153221	32,39,49	166137148	67,48,61	298	149	0.000290325	0.0197667	0.723,0.662,0.693	0.553,0.588,0.548	0.13
5691	ENSG00000140043.11	PTGR2	chr14	+	73876997	73880176	73876997	73877168	73880054	73880176	5691	8,2,6	16,19,18	2,0,1	21,5,17	298	149	0.000643598	0.0330732	0.2,0.05,0.143	0.045,0.0,0.029	0.106
5027	ENSG00000144591.19	GMPPA	chr2	+	219501475	219502037	219501475	219501579	219501850	219502037	5027	106,84,120	451471510	196134192	421268375	298	149	1.01e-12	2.01e-09	0.105,0.082,0.105	0.189,0.2,0.204	-0.1
6903	ENSG00000148219.18	ASTN2	chr9	-	116425227	116426088	116425227	116425626	116425875	116426088	6903	15,8,26	0,0,11	11,16,24	1,0,0	298	149	0.000760465	0.0358226	1.0,1.0,0.542	0.846,1.0,1.0	-0.101
7799	ENSG00000164877.19	MICALL2	chr7	-	1440590	1442484	1440590	1440684	1442191	1442484	7799	55,38,67	111139168	100103131	199153121	298	149	0.000269785	0.0189199	0.199,0.12,0.166	0.201,0.252,0.351	-0.106
7023	ENSG00000263753.8	LINC00667	chr18	+	5240647	5241889	5240647	5240964	5241698	5241889	7023	60,59,55	3,1,7	73,57,58	0,0,0	298	149	2.5e-05	0.00382284	0.909,0.967,0.797	1.0,1.0,1.0	-0.109
6595	ENSG00000089157.16	RPLP0	chr12	-	120199309	120201110	120199309	120199485	120201082	120201110	6595	44,33,55	2,4,4	57,30,49	0,1,0	298	149	0.000150596	0.0128243	0.917,0.805,0.873	1.0,0.938,1.0	-0.114
4037	ENSG00000123066.9	MED13L	chr12	-	115975170	115975738	115975170	115975349	115975514	115975738	4037	2,4,2	27,28,32	5,3,11	21,11,16	298	149	0.000837781	0.037549	0.036,0.067,0.03	0.106,0.12,0.256	-0.116
811	ENSG00000099622.14	CIRBP	chr19	+	1271980	1274440	1271980	1272051	1274306	1274440	811	336343373	349346452	503422431	311259308	298	149	3.79e-07	0.00018811	0.325,0.331,0.292	0.447,0.449,0.412	-0.12
3732	ENSG00000196295.12	GARS1-DT	chr7	-	30576563	30578091	30576563	30576710	30577648	30578091	3732	23,22,36	4,0,4	32,20,29	1,0,0	298	149	0.000372147	0.021964	0.742,1.0,0.818	0.941,1.0,1.0	-0.127
3818	ENSG00000249069.8	LINC01033	chr5	+	54401642	54403788	54401642	54401865	54402756	54403788	3818	53,49,58	3,4,6	38,34,67	0,0,1	298	149	2.15e-05	0.00362759	0.898,0.86,0.829	1.0,1.0,0.971	-0.128
7312	ENSG00000223756.7	TSSC2	chr11	+	3406498	3407697	3406498	3406715	3407621	3407697	7312	35,55,59	135,98,169	92,48,76	103,77,72	298	149	2.29e-06	0.000707234	0.115,0.219,0.149	0.309,0.238,0.345	-0.136
7381	ENSG00000182511.12	FES	chr15	+	90885036	90885585	90885036	90885258	90885411	90885585	7381	0,0,0	1,3,6	5,5,3	15,13,12	298	149	4.87e-05	0.00604536	0.0,0.0,0.0	0.143,0.161,0.111	-0.138
2407	ENSG00000006468.14	ETV1	chr7	-	13989267	13989666	13989267	13989464	13989562	13989666	2407	0,0,1	11,8,12	4,4,2	10,10,13	247	149	0.000129777	0.0114988	0.0,0.0,0.048	0.194,0.194,0.085	-0.142
7414	ENSG00000170144.21	HNRNPA3	chr2	+	177215977	177216940	177215977	177216592	177216859	177216940	7414	82100101	15,9,13	75,52,81	1,3,3	298	149	6.78e-05	0.00729837	0.732,0.847,0.795	0.974,0.897,0.931	-0.143
8420	ENSG00000161914.10	ZNF653	chr19	-	11486986	11487903	11486986	11487158	11487291	11487903	8420	1,3,3	28,25,33	8,7,8	30,10,18	282	149	9.52e-05	0.00934333	0.019,0.06,0.046	0.123,0.27,0.19	-0.153
7580	ENSG00000175634.15	RPS6KB2	chr11	+	67429526	67432657	67429526	67429595	67432599	67432657	7580	46,45,68	6,5,7	67,40,52	3,0,0	298	149	2.17e-05	0.00362759	0.793,0.818,0.829	0.918,1.0,1.0	-0.159
114	ENSG00000102225.16	CDK16	chrX	+	47225964	47226703	47225964	47226027	47226582	47226703	114	75,77,82	11,16,19	82,54,75	6,3,5	298	149	0.000202376	0.0155686	0.773,0.706,0.683	0.872,0.9,0.882	-0.164
8295	ENSG00000129197.15	RPAIN	chr17	+	5425970	5428211	5425970	5426082	5428070	5428211	8295	33,40,24	5,4,4	44,51,52	1,2,0	298	149	8.61e-05	0.0087	0.767,0.833,0.75	0.957,0.927,1.0	-0.178
3194	ENSG00000075826.17	SEC31B	chr10	-	100488857	100489398	100488857	100488974	100489251	100489398	3194	21,25,26	4,7,4	35,15,33	0,2,2	298	149	0.00115972	0.0437537	0.724,0.641,0.765	1.0,0.789,0.892	-0.184
5968	ENSG00000164828.18	SUN1	chr7	+	852608	852952	852608	852667	852812	852952	5968	28,51,66	32,50,39	60,67,58	22,24,29	294	149	0.00108274	0.0418782	0.307,0.341,0.462	0.58,0.586,0.503	-0.186
6372	ENSG00000111261.14	MANSC1	chr12	-	12343091	12343414	12343091	12343173	12343275	12343414	6372	17,10,13	2,2,2	28,8,26	1,0,0	251	149	0.000922346	0.0387778	0.835,0.748,0.794	0.943,1.0,1.0	-0.189
7402	ENSG00000165905.18	LARGE2	chr11	+	45926038	45926347	45926038	45926151	45926221	45926347	7402	6,7,1	29,20,31	8,4,13	14,8,14	219	149	0.000677778	0.0336646	0.123,0.192,0.021	0.28,0.254,0.387	-0.195
7269	ENSG00000185101.13	ANO9	chr11	-	419581	420615	419581	419729	420462	420615	7269	32,41,41	4,10,12	69,34,43	7,1,2	298	149	0.00125614	0.0453808	0.8,0.672,0.631	0.831,0.944,0.915	-0.196
2450	ENSG00000137343.18	ATAT1	chr6	+	30642767	30644679	30642767	30643011	30643528	30644679	2450	21,24,25	1,5,6	25,14,19	1,0,0	298	149	1.25e-05	0.00256589	0.913,0.706,0.676	0.926,1.0,1.0	-0.21
2918	ENSG00000184014.9	DENND5A	chr11	-	9142721	9144278	9142721	9142845	9144096	9144278	2918	12,8,6	30,18,26	20,16,10	21,13,8	298	149	0.000234487	0.0172565	0.167,0.182,0.103	0.323,0.381,0.385	-0.212
6828	ENSG00000100918.13	REC8	chr14	+	24178605	24178916	24178605	24178672	24178776	24178916	6828	1,0,0	1,2,5	4,2,4	5,6,2	253	149	0.000184353	0.0150538	0.371,0.0,0.0	0.32,0.164,0.541	-0.218
5576	ENSG00000163728.11	TTC14	chr3	+	180608700	180610003	180608700	180608810	180609629	180610003	5576	86,98,71	76,90,94	118,80,105	74,30,31	298	149	2.31e-05	0.00362759	0.361,0.353,0.274	0.444,0.571,0.629	-0.219
601	ENSG00000267796.8	LIN37	chr19	+	35752433	35752999	35752433	35752484	35752913	35752999	601	2,8,7	0,2,4	8,7,13	1,0,0	298	149	0.000415845	0.0239789	1.0,0.667,0.467	0.8,1.0,1.0	-0.222
326	ENSG00000101160.15	CTSZ	chr20	-	58995184	58997753	58995184	58995759	58997602	58997753	326	37,40,34	32,34,54	52,29,38	17,14,15	298	149	4.43e-05	0.00586165	0.366,0.37,0.239	0.605,0.509,0.559	-0.233
1436	ENSG00000103507.14	BCKDK	chr16	+	31110400	31111219	31110400	31110499	31111090	31111219	1436	9,18,23	3,2,2	17,16,17	0,0,0	298	149	0.000110484	0.0102906	0.6,0.818,0.852	1.0,1.0,1.0	-0.243
2651	ENSG00000215883.10	CYB5RL	chr1	-	54184160	54186286	54184160	54184265	54186180	54186286	2651	10,8,8	1,7,2	7,6,7	0,0,2	298	149	0.00118737	0.04381	0.833,0.364,0.667	1.0,1.0,0.636	-0.257
5131	ENSG00000100722.20	ZC3H14	chr14	+	88609266	88609803	88609266	88609403	88609678	88609803	5131	11,18,7	3,0,4	15,15,17	0,0,1	298	149	0.000226871	0.0169934	0.647,1.0,0.467	1.0,1.0,0.895	-0.26
8204	ENSG00000130813.18	SHFL	chr19	+	10091249	10091630	10091249	10091353	10091583	10091630	8204	27,22,28	3,13,4	63,46,53	1,2,1	298	149	7.3e-06	0.00167369	0.818,0.458,0.778	0.969,0.92,0.964	-0.266
7772	ENSG00000135297.17	MTO1	chr6	+	73479935	73480367	73479935	73480126	73480317	73480367	7772	17,20,24	6,7,10	25,23,30	3,2,2	298	149	0.000312605	0.0204823	0.586,0.588,0.545	0.806,0.852,0.882	-0.274
7946	ENSG00000161217.12	PCYT1A	chr3	-	196247366	196248323	196247366	196247643	196248206	196248323	7946	3,5,4	6,2,0	7,9,6	2,0,0	298	149	0.00138194	0.0484572	0.2,0.556,1.0	0.636,1.0,1.0	-0.293
3913	ENSG00000010327.10	STAB1	chr3	+	52519943	52520290	52519943	52520120	52520203	52520290	3913	0,0,0	8,1,7	2,5,2	2,7,6	232	149	3.48e-06	0.000943229	0.0,0.0,0.0	0.391,0.314,0.176	-0.294
2897	ENSG00000182983.15	ZNF662	chr3	+	42908021	42908909	42908021	42908148	42908792	42908909	2897	1,1,1	5,2,6	6,1,12	4,4,2	298	149	0.000924921	0.0387778	0.091,0.2,0.077	0.429,0.111,0.75	-0.307
7650	ENSG00000087053.20	MTMR2	chr11	-	95862271	95865676	95862271	95862366	95865439	95865676	7650	5,6,5	1,3,4	4,4,12	1,0,1	298	149	0.000345819	0.0210187	0.714,0.5,0.385	0.667,1.0,0.857	-0.308
7711	ENSG00000002016.18	RAD52	chr12	-	916343	916820	916343	916535	916638	916820	7711	11,21,13	9,6,4	22,8,14	3,0,1	252	149	0.000807717	0.0368325	0.42,0.674,0.658	0.813,1.0,0.892	-0.318
1040	ENSG00000099840.14	IZUMO4	chr19	+	2097928	2098334	2097928	2098127	2098286	2098334	1040	4,3,13	1,4,1	2,7,8	0,0,1	298	149	0.000123597	0.0113348	0.667,0.273,0.867	1.0,1.0,0.8	-0.331
4392	ENSG00000145604.17	SKP2	chr5	+	36163644	36166662	36163644	36164695	36166518	36166662	4392	5,0,12	9,8,13	7,7,14	3,3,5	298	149	0.000695079	0.033962	0.217,0.0,0.316	0.538,0.538,0.583	-0.375
7108	ENSG00000127507.18	ADGRE2	chr19	-	14765657	14766381	14765657	14765804	14766234	14766381	7108	14,9,6	4,7,9	11,5,9	1,0,2	298	149	0.000445176	0.0252174	0.636,0.391,0.25	0.846,1.0,0.692	-0.42
8183	ENSG00000241743.4	XACT	chrX	-	113616299	113963599	113616299	113616674	113963552	113963599	8183	12,11,9	6,6,6	12,2,8	2,0,0	298	149	2.31e-05	0.00362759	0.5,0.478,0.429	0.75,1.0,1.0	-0.448
3593	ENSG00000273136.7	NBPF26	chr1	+	120805417	120805765	120805417	120805458	120805555	120805765	3593	0,2,0	2,6,6	3,2,1	0,3,2	246	149	0.000635741	0.0329535	0.0,0.168,0.0	1.0,0.288,0.232	-0.451
1282	ENSG00000108405.4	P2RX1	chr17	-	3903550	3904024	3903550	3903631	3903927	3904024	1282	0,1,3	3,2,0	3,3,2	1,0,0	298	149	2.63e-05	0.00391263	0.0,0.2,1.0	0.6,1.0,1.0	-0.467
6529	ENSG00000102904.15	TSNAXIP1	chr16	+	67827472	67828064	67827472	67827579	67827752	67828064	6529	2,0,0	2,3,1	2,0,2	0,1,0	298	149	7.26e-05	0.00745742	0.333,0.0,0.0	1.0,0.0,1.0	-0.556
8411	ENSG00000114354.15	TFG	chr3	+	100744832	100747454	100744832	100744931	100747413	100747454	8411	9,2,2	3,2,4	8,1,9	0,0,1	298	149	1.59e-06	0.000574931	0.6,0.333,0.2	1.0,1.0,0.818	-0.562

[truncated: 6 more sheets: SF3B1-SE, SRSF2-A3SS, SRSF2-A5SS, SRSF2-MXE, SRSF2-RI, SRSF2-SE]
