# Supplementary material for: A mitochondrial surveillance mechanism activated by SRSF2 mutations in hematologic malignancies
Source: J Clin Invest. 2024 May 7;134(12):e175619. doi: 10.1172/JCI175619 (PMC11178535; doi:10.1172/JCI175619)
Supplement: Supporting data values [file jci-134-175619-s093.xlsx]

## Sheet: Fig1a
Left Panel
Days	WT, DMSO		WT, CHIR		SRSF2P95H/+, DMSO		SRSF2P95H/+, CHIR
0	11.5	13.5	11.5	13.5	12.5	14.5	12.5	14.5
2	58	68	50	58	45	60.5	35	41.5
4	133.5	131	112.5	124.5	117	103	63	47
Right Panel
Days	WT, DMSO		WT, CHIR		SF3B1K700E/+ , DMSO		SF3B1 K700E/+, CHIR
0	11.5	13.5	11.5	13.5	14	15	14	15
2	58	68	50	58	41	50	38	32
4	133.5	131	112.5	124.5	79.5	76.5	44	43.5

## Sheet: Fig1b
		Live		Early		Late
WT	DMSO	89.8	90	8.26	6.99	1.87	2.93
	CHIR	81.2	88.9	8.92	5.32	9.68	5.38
SRSF2P95H/+	DMSO	93.6	91.9	2.95	3.34	3.27	4.5
	CHIR	57.9	43.8	16.7	19.6	25.1	36.2
SF3B1K700E/+	DMSO	88.2	89.3	8.8	7.54	2.84	2.89
	CHIR	43.6	49.7	27.1	25.8	28.8	24

## Sheet: Fig 1c
			Live			Early			Late
	Vector	DMSO	92.2	95.6	95.6	2.18	1.42	1.25	4.81	2.55	2.71
		CHIR	91.4	93.2	94	2.83	2.75	3.06	4.66	3.46	2.55
	SRSF2wt	DMSO	92.1	90.1	92.7	3.02	3.02	2.98	3.86	4.95	3.61
		CHIR	87.1	82.9	88.2	6.71	5.85	5.69	5.37	8.21	5.47
	SRSF2P95H	DMSO	82.9	76.7	81.8	9.57	10.1	9.74	7.07	11.1	7.8
		CHIR	51.4	58.7	54	28.7	24.9	27.5	18.5	15.1	16.6

## Sheet: Fig 1e
	Days	WT, Vehicle (n=7)								WT, CHIR (n=7)								SRSF2P95H/+, vehicle (n=8)								SRSF2P95H/+, CHIR (n=8)
	0	108	87.5	147.875	117	100	90.75	171.5		40	108	62.5	93.75	117	137.312	183.75		147.875	75	117	190.125	108	108	81.25	117	171.5	60.75	75	100	117	98.3125	55.6875	108
	4	183.75	448	405	445.5	304	147.875	384.75		113.438	368	353.01	242.938	256	451.25	137.312		158.438	225	196	405	183.75	137.312	105.338	130.696	137.312	117	153	190.125	125.023	137.312	40	196
	7	288	1080	826.562	1225.25	465.75	364.5	384.75		304	320	500	380.25	397.375	976.562	257.25		550	384	281.25	784	295.856	288	405	397.375	183.75	304	245	288	272	121	75	364.5
	11	500	2909.38	2176	2176	968	665.5	936		847	859.625	793.5	1328.12	991.875	1800	675		1421	654.312	486	1822.5	550	405	726	859.625	405	564.062	451.25	465.75	600	304	320	525
	13	665.5	3240	2586.38	2601	1764	1004.67	1267.5		980.1	1080	859.625	2137.5	1912.5	2997	1116		1568	1256.38	1054.69	1656.2	1183	726	1568	1183	550	847	760.438	1091.06	700	716.625	756.25	936

## Sheet: Fig2a
	Healthy Donors	WT	MUT
	-0.47798	0.604071	0.139316
	0.457876	-0.448912	0.980161
	0.400849	-0.133423	1.05948
	0.179025	0.794742	0.789936
		0.257262	0.625604
		-0.878513	0.975244
		0.615492	0.426908
			1.33346
			1.67372
			1.8739

## Sheet: Fig 2c
	Patient 1
	Days	SRSF2 WT-DMSO			SRSF2 WT-CHIR			SRF2P95H/+-DMSO			SRF2P95H/+-CHIR
	0
	4	99.1736	100.496		100.496	99.8347		101.153	100.576		100.288	97.9827
	7	100.826	101.818		104.793	105.124		91.3545	90.4899		74.6398	75.5043
	10	100.165	102.81		106.777	106.116		70.0288	69.1643		35.1585	37.464
	13	102.81	98.1818		89.9174	85.6198		53.3141	57.6369		12.1326	10.6052
	Patient 2
	Days	SRSF2 WT-DMSO			SRSF2 WT-CHIR			SRF2P95H/+-DMSO			SRF2P95H/+-CHIR
	0
	4	100	100	100	100	100	100	100	100	100	100	100	100
	7	95.122	99.0418	99.3031	101.916	104.791	99.8258	103.293	101.599	104.704	97.3659	95.6726	97.3659
	11	103.746	100.61	104.791	98.2578	96.9512	96.6899	87.206	91.1571	90.5927	65.7573	62.6529	63.2173
	Patient 3
	Days	SRSF2 WT-DMSO			SRSF2 WT-CHIR			SRF2P95H/+-CHIR			SRF2P95H/+-CHIR
	0
	4	100	98.5148		93.3168	94.802		100	99.3007		93.1818	93.1818
	8	87.8713	90.3465		87.1287	89.3564		82.8671	82.1678		66.6084	67.8322
	12	64.8515	65.8416		94.0594	92.0792		66.6667	65.1899		51.2658	46.6245

## Sheet: Fig 2d right panel
		DMSO			CHIR
SRSF2wt	mCherry+	2.05	2.12	1.97	6.04	5.35	5.74
	mCherry-	2.06	2.2	2	4.8	4.9	5.1
SRSF2P95H	mCherry+	3.93	3.46	3.6	10.7	11.4	11.1
	mCherry-	2.31	2.45	2.21	4.41	5.38	4.62

## Sheet: Fig 3b
		A3SS	A5SS	MXE	RI	SE
	WT	72	48	41	45	488
	SRSF2P95H/+	65	59	38	66	477
	SF3B1K700E/+	61	60	43	73	635

## Sheet: Fig 3d
geneSymbol	WT-1	WT-2	WT-3	WT-CHIR-1	WT-CHIR-2	WT-CHIR-3	SRSF2-1	SRSF2-2	SRSF2-3	SRSF2-CHIR-1	SRSF2-CHIR-2	SRSF2-CHIR-3	SF3B1-1	SF3B1-2	SF3B1-3	SF3B1-CHIR-1	SF3B1-CHIR-2	SF3B1-CHIR-3
MRPL9	1	1	1	0	0	0.476	1	1	0.732	0	0	1	0.636	1	1	0.412	0.296	0.359
ACO2	1	1	1	0	0.667	0.333	1	1	1	0.143	0.6	0.368	0	0.157	0	0.467	0.589	0.146
HSD11B1L	1	0.695	1	0.533	0.3	0.363	0	0.276	0.363	0.363	1	1	1	1	1	0.871	0.912	0.424
ZNF320	1	1	1	1	0.5	0	1	1	0.396	0.724	0.467	0.304	0.396	1	0.568	1	1	1
CCDC26	1	1	0.431	0	0	1	1	0.2	0	1	1	1	0.401	0.471	0.667	0.667	1	1
TMCC1	0.402	0.573	1	0	0	0.573	0	0.402	0.402	0.251	1	1	0.402	0.668	0.287	0.118	0.402	0
SPEG	1	1	0.708	0.288	1	0.288	0.212	0.147	0.086	0.062	0.007	0.069	1	1	1	1	0	0
GAS5	1	1	1	0.443	0.827	0.705	0.6	1	1	1	0.333	0.273	1	1	0.6	0.2	0.429	0.6
LINC01036	1	1	0.572	0.572	0.626	0.401	1	1	1	0.704	0.839	1	1	1	0.767	0.423	1	0.524
AMMECR1L	0.361	0.22	0.361	0.029	0	0.066	0	0.5	0.714	1	1	1	0.8	0.111	0.6	1	0.667	1
YAF2	1	0.936	1	0.835	0.693	0.679	0.252	1	0.669	0	0.403	0	0.128	0.719	0.606	1	0.782	1
IMMP1L	0.319	0.04	0.451	0	0.19	0	0.678	0.886	0.907	0.97	0.938	0.969	0	0.413	0.36	0	0.086	0
TTC14	0.373	0.476	0.561	0.298	0.214	0.286	0.416	0.5	0.456	0.304	0.314	0.333	0.444	0.571	0.629	0.361	0.353	0.274
ATG13	0.271	0.266	0.28	0.09	0.096	0.096	0.567	0.606	0.834	1	0.737	1	0.359	0.583	1	1	1	1
PCBP1-AS1	1	1	0.818	0.895	0.733	0.667	1	1	1	0.779	0.346	0.585	1	0.767	0.767	0.247	0.258	0.451
PRRG1	1	1	1	0.677	0.92	0.895	0.554	1	0.554	0	1	0.081	0.6	0.529	0.579	0.923	0.826	1
ARL4A	0.282	0.305	0.411	0.176	0.173	0.173	0.592	0.609	0.675	0.462	0.459	0.5	0.452	0.329	0.3	0.165	0.115	0.09
PGAP2	0.264	0.113	0.193	0	0.066	0.083	1	1	0.956	0.911	0.598	0.656	0.077	0.273	0.263	0	0	0.034
POMT2	0.957	0.97	1	0.793	0.793	0.933	1	1	0.951	0.548	0.941	0.911	0.954	1	1	0.949	0.831	0.77
GARS1-DT	1	1	0.932	0.854	0.804	0.935	1	0.731	1	0.644	0.79	0.644	0.6	0.25	0.25	0.667	1	0.75
TFPI	0.909	0.791	0.972	0.981	1	1	1	1	1	0	1	0	0.678	0.345	0	1	0.345	1
SPSB3	0.42	0.353	0.41	0.559	0.607	0.662	0.397	0.35	0.418	0.709	0.657	0.694	0.351	0.423	0.321	0.712	0.703	0.687
PPOX	0	0	0.262	0.307	0.279	0.347	0.6	1	0.368	0.882	1	1	1	0.977	0.875	0.842	0.76	0.818
PINK1	0.203	0.229	0.172	0.362	0.468	0.451	0.109	0.086	0.151	0.191	0.165	0.221	0.157	0.209	0.137	0.444	0.385	0.382
TTN-AS1	0.545	0.545	0.499	0.843	1	0.749	0	0	0.535	0.397	0.89	0.927	1	1	1	1	0.333	0.7
DNAAF3	0.57	0.584	0.345	0.82	0.923	0.826	0.181	0.398	0.427	0.856	0.896	0.781	0.768	0.607	0.346	1	0.896	1
PSME3IP1	0.091	0.25	1	1	0.5	1	1	1	1	0.556	0.2	1	0.333	1	0	0	1	1
MIR4435-2HG	0.5	0.538	0.532	0.923	0.926	0.909	1	1	1	0	0.431	1	0.925	1	0.906	0.807	0.842	0.729
LINC01524	0	0	0	1	0.509	0.094	1	0.143	0.2	1	1	1	0.362	0.415	0.321	1	1	0.78
SHFL	0	0.514	0.501	1	0.644	1	0.958	1	0.905	0.958	0.625	0.741	0.969	0.92	0.964	0.818	0.458	0.778
RHOH	0.212	0.264	0.35	1	1	0.683	0	0	0	0.132	0.171	0.093	0	0.205	0	0.114	1	0.34
MTMR2	0.25	0.2	0.333	1	0.714	1	1	1	1	0.5	0.556	0.75	0.667	1	0.857	0.714	0.5	0.385

## Sheet: Fig 3e
WT	SRSF2P95H/+	SF3B1K700E/+
0.889	0.778	1
0.833	0.751	0.93
0.803	0.745	0.856
0.767	0.744	0.822
0.733	0.733	0.817
0.727	0.708	0.796
0.722	0.701	0.792
0.721	0.7	0.787
0.711	0.7	0.778
0.686	0.682	0.771
0.658	0.667	0.765
0.656	0.667	0.733
0.654	0.667	0.708
0.633	0.627	0.693
0.627	0.619	0.677
0.621	0.611	0.672
0.619	0.611	0.667
0.6	0.61	0.667
0.599	0.605	0.667
0.596	0.6	0.659
0.595	0.599	0.656
0.576	0.595	0.646
0.558	0.595	0.645
0.556	0.594	0.638
0.553	0.584	0.636
0.547	0.575	0.619
0.545	0.554	0.618
0.542	0.552	0.618
0.541	0.552	0.613
0.539	0.552	0.612
0.534	0.55	0.6
0.532	0.549	0.593
0.529	0.543	0.593
0.529	0.533	0.588
0.524	0.532	0.583
0.517	0.531	0.58
0.508	0.53	0.579
0.504	0.53	0.577
0.504	0.528	0.576
0.499	0.524	0.573
0.497	0.522	0.57
0.497	0.513	0.561
0.496	0.507	0.56
0.496	0.506	0.557
0.494	0.505	0.549
0.492	0.504	0.548
0.489	0.504	0.533
0.489	0.501	0.532
0.481	0.5	0.528
0.476	0.489	0.521
0.471	0.482	0.519
0.47	0.477	0.516
0.469	0.469	0.512
0.467	0.463	0.51
0.466	0.46	0.508
0.464	0.46	0.508
0.463	0.457	0.502
0.457	0.455	0.5
0.453	0.454	0.5
0.44	0.453	0.499
0.437	0.444	0.497
0.434	0.444	0.492
0.425	0.444	0.486
0.425	0.436	0.482
0.423	0.428	0.481
0.417	0.422	0.478
0.412	0.422	0.475
0.408	0.414	0.474
0.405	0.403	0.474
0.404	0.403	0.473
0.403	0.399	0.472
0.402	0.395	0.471
0.397	0.393	0.467
0.396	0.393	0.464
0.392	0.39	0.463
0.391	0.387	0.46
0.389	0.386	0.452
0.386	0.383	0.446
0.382	0.383	0.446
0.374	0.381	0.446
0.365	0.38	0.444
0.36	0.378	0.444
0.359	0.373	0.444
0.356	0.365	0.443
0.355	0.365	0.443
0.355	0.361	0.442
0.353	0.361	0.441
0.349	0.351	0.439
0.347	0.351	0.438
0.343	0.346	0.434
0.341	0.345	0.433
0.341	0.344	0.43
0.34	0.342	0.427
0.338	0.34	0.416
0.336	0.335	0.413
0.334	0.334	0.413
0.33	0.333	0.405
0.326	0.331	0.392
0.326	0.33	0.39
0.323	0.326	0.389
0.323	0.319	0.389
0.322	0.319	0.388
0.322	0.315	0.385
0.32	0.315	0.383
0.317	0.305	0.381
0.316	0.305	0.379
0.311	0.294	0.379
0.311	0.293	0.378
0.303	0.291	0.377
0.302	0.287	0.376
0.301	0.285	0.376
0.298	0.285	0.372
0.296	0.283	0.37
0.296	0.282	0.367
0.295	0.28	0.363
0.291	0.276	0.362
0.289	0.276	0.354
0.287	0.275	0.353
0.286	0.274	0.353
0.281	0.271	0.347
0.28	0.267	0.345
0.275	0.263	0.345
0.274	0.263	0.342
0.274	0.26	0.34
0.268	0.253	0.339
0.267	0.25	0.332
0.263	0.249	0.322
0.262	0.247	0.322
0.262	0.243	0.317
0.259	0.241	0.316
0.258	0.24	0.315
0.257	0.235	0.306
0.257	0.235	0.304
0.256	0.233	0.304
0.255	0.229	0.301
0.253	0.229	0.298
0.25	0.227	0.291
0.249	0.226	0.29
0.249	0.224	0.287
0.249	0.221	0.287
0.249	0.22	0.281
0.248	0.218	0.278
0.248	0.211	0.275
0.246	0.208	0.27
0.246	0.208	0.27
0.237	0.207	0.269
0.233	0.207	0.268
0.232	0.206	0.266
0.227	0.206	0.264
0.225	0.197	0.263
0.224	0.197	0.262
0.22	0.197	0.261
0.217	0.196	0.261
0.215	0.196	0.255
0.214	0.193	0.254
0.211	0.193	0.252
0.21	0.193	0.25
0.209	0.184	0.25
0.207	0.182	0.25
0.207	0.182	0.249
0.205	0.175	0.249
0.201	0.174	0.247
0.199	0.173	0.247
0.194	0.17	0.246
0.193	0.17	0.245
0.193	0.165	0.243
0.192	0.163	0.241
0.191	0.153	0.239
0.19	0.149	0.237
0.189	0.148	0.236
0.186	0.146	0.234
0.185	0.146	0.232
0.185	0.145	0.231
0.183	0.144	0.231
0.182	0.144	0.229
0.182	0.144	0.225
0.181	0.142	0.223
0.181	0.14	0.222
0.179	0.138	0.221
0.177	0.135	0.218
0.177	0.134	0.217
0.169	0.132	0.212
0.167	0.132	0.204
0.167	0.132	0.203
0.163	0.127	0.203
0.158	0.126	0.202
0.156	0.125	0.194
0.154	0.124	0.19
0.15	0.122	0.189
0.15	0.122	0.189
0.148	0.121	0.188
0.148	0.115	0.187
0.147	0.113	0.185
0.147	0.111	0.181
0.146	0.11	0.18
0.145	0.108	0.178
0.145	0.106	0.178
0.142	0.104	0.176
0.142	0.101	0.173
0.142	0.101	0.172
0.14	0.101	0.167
0.14	0.098	0.165
0.14	0.097	0.165
0.139	0.097	0.164
0.138	0.097	0.162
0.137	0.096	0.161
0.137	0.095	0.161
0.136	0.094	0.159
0.133	0.09	0.158
0.132	0.089	0.157
0.127	0.088	0.157
0.125	0.088	0.155
0.125	0.087	0.154
0.123	0.086	0.151
0.123	0.085	0.15
0.122	0.084	0.147
0.119	0.083	0.146
0.118	0.083	0.145
0.118	0.083	0.144
0.117	0.082	0.144
0.115	0.077	0.142
0.113	0.077	0.142
0.112	0.076	0.14
0.112	0.075	0.14
0.11	0.074	0.138
0.107	0.072	0.138
0.107	0.071	0.138
0.106	0.07	0.134
0.106	0.07	0.134
0.106	0.069	0.133
0.104	0.069	0.133
0.104	0.068	0.129
0.104	0.068	0.129
0.103	0.066	0.127
0.103	0.065	0.125
0.102	0.065	0.124
0.102	0.064	0.122
0.102	0.063	0.121
0.099	0.063	0.118
0.099	0.062	0.117
0.097	0.062	0.115
0.096	0.06	0.115
0.095	0.059	0.115
0.094	0.056	0.114
0.091	0.056	0.111
0.091	0.053	0.111
0.087	0.052	0.11
0.085	0.052	0.109
0.085	0.052	0.108
0.084	0.052	0.107
0.082	0.051	0.104
0.082	0.051	0.102
0.082	0.05	0.101
0.081	0.049	0.1
0.075	0.048	0.099
0.075	0.048	0.098
0.075	0.046	0.097
0.074	0.042	0.097
0.073	0.041	0.096
0.072	0.04	0.095
0.072	0.039	0.095
0.068	0.038	0.094
0.066	0.037	0.092
0.065	0.037	0.09
0.064	0.037	0.088
0.062	0.031	0.087
0.062	0.03	0.087
0.062	0.03	0.087
0.06	0.03	0.084
0.059	0.029	0.084
0.058	0.028	0.084
0.058	0.028	0.083
0.057	0.027	0.077
0.057	0.027	0.076
0.054	0.025	0.074
0.054	0.025	0.073
0.052	0.024	0.069
0.052	0.024	0.068
0.052	0.022	0.068
0.049	0.021	0.068
0.048	0.017	0.068
0.048	0.015	0.066
0.048	0.014	0.066
0.045	-0.015	0.065
0.043	-0.015	0.063
0.042	-0.016	0.063
0.041	-0.016	0.063
0.041	-0.017	0.062
0.039	-0.018	0.061
0.038	-0.019	0.06
0.038	-0.02	0.059
0.037	-0.023	0.059
0.037	-0.023	0.058
0.035	-0.024	0.058
0.035	-0.025	0.056
0.034	-0.025	0.055
0.033	-0.025	0.055
0.031	-0.026	0.054
0.031	-0.027	0.053
0.03	-0.027	0.051
0.03	-0.029	0.05
0.029	-0.031	0.049
0.029	-0.031	0.048
0.029	-0.031	0.047
0.028	-0.032	0.042
0.028	-0.032	0.041
0.027	-0.033	0.04
0.025	-0.034	0.04
0.025	-0.036	0.037
0.024	-0.036	0.035
0.023	-0.036	0.029
0.023	-0.039	0.029
0.022	-0.04	0.028
0.021	-0.042	0.027
0.02	-0.042	0.027
0.02	-0.042	0.024
0.019	-0.044	0.022
0.017	-0.045	0.022
0.017	-0.046	0.019
0.015	-0.046	0.016
0.015	-0.047	0.014
0.014	-0.047	-0.007
0.008	-0.048	-0.01
-0.014	-0.05	-0.012
-0.014	-0.052	-0.012
-0.016	-0.052	-0.013
-0.017	-0.052	-0.013
-0.02	-0.053	-0.013
-0.022	-0.053	-0.013
-0.023	-0.054	-0.014
-0.025	-0.054	-0.016
-0.029	-0.054	-0.016
-0.029	-0.055	-0.018
-0.029	-0.055	-0.018
-0.031	-0.055	-0.018
-0.035	-0.056	-0.019
-0.036	-0.057	-0.02
-0.037	-0.057	-0.02
-0.039	-0.058	-0.02
-0.041	-0.062	-0.02
-0.041	-0.065	-0.02
-0.041	-0.065	-0.021
-0.044	-0.066	-0.022
-0.044	-0.066	-0.022
-0.045	-0.067	-0.022
-0.046	-0.068	-0.022
-0.047	-0.069	-0.022
-0.047	-0.069	-0.022
-0.047	-0.07	-0.023
-0.048	-0.07	-0.023
-0.049	-0.071	-0.024
-0.049	-0.072	-0.024
-0.049	-0.072	-0.024
-0.05	-0.074	-0.024
-0.051	-0.075	-0.024
-0.051	-0.075	-0.024
-0.054	-0.075	-0.025
-0.054	-0.078	-0.025
-0.055	-0.081	-0.026
-0.055	-0.082	-0.026
-0.057	-0.082	-0.028
-0.058	-0.082	-0.028
-0.06	-0.082	-0.028
-0.06	-0.084	-0.028
-0.062	-0.085	-0.028
-0.063	-0.085	-0.028
-0.063	-0.085	-0.028
-0.068	-0.086	-0.029
-0.068	-0.087	-0.029
-0.068	-0.088	-0.029
-0.069	-0.089	-0.03
-0.069	-0.089	-0.031
-0.074	-0.091	-0.032
-0.077	-0.092	-0.032
-0.078	-0.092	-0.032
-0.078	-0.097	-0.032
-0.079	-0.097	-0.032
-0.08	-0.098	-0.032
-0.081	-0.099	-0.033
-0.082	-0.1	-0.033
-0.082	-0.1	-0.034
-0.085	-0.1	-0.034
-0.086	-0.101	-0.035
-0.086	-0.101	-0.035
-0.086	-0.102	-0.035
-0.087	-0.103	-0.035
-0.087	-0.105	-0.037
-0.088	-0.106	-0.038
-0.09	-0.106	-0.038
-0.09	-0.106	-0.039
-0.09	-0.107	-0.039
-0.093	-0.108	-0.039
-0.094	-0.111	-0.039
-0.095	-0.112	-0.039
-0.096	-0.114	-0.039
-0.096	-0.114	-0.04
-0.096	-0.116	-0.04
-0.098	-0.116	-0.04
-0.098	-0.116	-0.04
-0.1	-0.117	-0.04
-0.1	-0.118	-0.04
-0.101	-0.118	-0.04
-0.101	-0.122	-0.041
-0.103	-0.129	-0.041
-0.104	-0.129	-0.043
-0.105	-0.131	-0.043
-0.105	-0.131	-0.044
-0.108	-0.132	-0.044
-0.109	-0.133	-0.044
-0.11	-0.134	-0.045
-0.112	-0.136	-0.046
-0.114	-0.137	-0.046
-0.116	-0.137	-0.046
-0.118	-0.138	-0.046
-0.12	-0.138	-0.047
-0.12	-0.139	-0.048
-0.12	-0.139	-0.048
-0.121	-0.141	-0.048
-0.125	-0.144	-0.049
-0.127	-0.147	-0.049
-0.13	-0.148	-0.049
-0.131	-0.15	-0.049
-0.131	-0.151	-0.05
-0.132	-0.152	-0.05
-0.136	-0.152	-0.05
-0.136	-0.152	-0.05
-0.137	-0.152	-0.05
-0.14	-0.154	-0.051
-0.14	-0.154	-0.051
-0.14	-0.154	-0.051
-0.141	-0.156	-0.051
-0.143	-0.159	-0.051
-0.143	-0.16	-0.051
-0.143	-0.163	-0.052
-0.144	-0.165	-0.052
-0.146	-0.166	-0.052
-0.146	-0.17	-0.053
-0.151	-0.171	-0.053
-0.152	-0.172	-0.053
-0.153	-0.174	-0.054
-0.154	-0.176	-0.054
-0.157	-0.177	-0.054
-0.158	-0.177	-0.054
-0.158	-0.179	-0.054
-0.158	-0.18	-0.054
-0.159	-0.184	-0.055
-0.16	-0.185	-0.056
-0.164	-0.188	-0.056
-0.166	-0.189	-0.056
-0.166	-0.191	-0.056
-0.167	-0.193	-0.057
-0.167	-0.193	-0.057
-0.168	-0.194	-0.057
-0.169	-0.194	-0.057
-0.17	-0.194	-0.057
-0.171	-0.196	-0.057
-0.173	-0.198	-0.058
-0.173	-0.199	-0.058
-0.174	-0.2	-0.059
-0.176	-0.204	-0.059
-0.177	-0.207	-0.059
-0.178	-0.208	-0.06
-0.179	-0.21	-0.06
-0.18	-0.215	-0.061
-0.18	-0.216	-0.061
-0.182	-0.218	-0.061
-0.184	-0.218	-0.061
-0.186	-0.219	-0.062
-0.186	-0.221	-0.062
-0.187	-0.221	-0.063
-0.188	-0.221	-0.063
-0.192	-0.222	-0.063
-0.192	-0.224	-0.063
-0.197	-0.225	-0.063
-0.198	-0.227	-0.064
-0.202	-0.227	-0.064
-0.206	-0.228	-0.064
-0.206	-0.228	-0.065
-0.206	-0.23	-0.065
-0.207	-0.23	-0.065
-0.207	-0.23	-0.065
-0.21	-0.23	-0.065
-0.212	-0.232	-0.065
-0.215	-0.232	-0.065
-0.216	-0.236	-0.066
-0.218	-0.237	-0.066
-0.22	-0.241	-0.066
-0.22	-0.241	-0.066
-0.224	-0.244	-0.067
-0.225	-0.244	-0.067
-0.225	-0.253	-0.067
-0.231	-0.254	-0.067
-0.233	-0.256	-0.067
-0.235	-0.256	-0.068
-0.236	-0.257	-0.068
-0.237	-0.259	-0.068
-0.239	-0.261	-0.068
-0.241	-0.262	-0.068
-0.241	-0.263	-0.069
-0.242	-0.264	-0.069
-0.243	-0.264	-0.07
-0.244	-0.267	-0.071
-0.246	-0.268	-0.071
-0.247	-0.274	-0.072
-0.252	-0.274	-0.072
-0.254	-0.275	-0.072
-0.255	-0.278	-0.072
-0.257	-0.28	-0.072
-0.26	-0.282	-0.072
-0.262	-0.29	-0.072
-0.262	-0.293	-0.073
-0.264	-0.295	-0.074
-0.264	-0.296	-0.074
-0.265	-0.3	-0.075
-0.266	-0.305	-0.075
-0.268	-0.306	-0.075
-0.271	-0.308	-0.076
-0.272	-0.308	-0.076
-0.274	-0.309	-0.076
-0.278	-0.309	-0.077
-0.282	-0.311	-0.077
-0.283	-0.312	-0.077
-0.288	-0.313	-0.077
-0.294	-0.314	-0.078
-0.294	-0.316	-0.078
-0.295	-0.317	-0.078
-0.302	-0.321	-0.079
-0.303	-0.325	-0.079
-0.304	-0.329	-0.079
-0.304	-0.33	-0.079
-0.305	-0.331	-0.079
-0.306	-0.331	-0.08
-0.308	-0.332	-0.081
-0.31	-0.333	-0.082
-0.311	-0.335	-0.082
-0.313	-0.342	-0.083
-0.315	-0.348	-0.084
-0.315	-0.352	-0.084
-0.315	-0.358	-0.084
-0.324	-0.36	-0.084
-0.326	-0.36	-0.084
-0.326	-0.362	-0.085
-0.33	-0.362	-0.085
-0.333	-0.364	-0.087
-0.333	-0.364	-0.087
-0.335	-0.367	-0.088
-0.336	-0.37	-0.088
-0.336	-0.379	-0.089
-0.337	-0.381	-0.089
-0.337	-0.381	-0.089
-0.34	-0.384	-0.089
-0.34	-0.384	-0.091
-0.341	-0.386	-0.091
-0.342	-0.39	-0.091
-0.347	-0.391	-0.092
-0.347	-0.396	-0.092
-0.348	-0.398	-0.092
-0.349	-0.402	-0.092
-0.35	-0.405	-0.093
-0.359	-0.41	-0.094
-0.362	-0.412	-0.094
-0.373	-0.412	-0.096
-0.377	-0.414	-0.096
-0.384	-0.415	-0.096
-0.388	-0.416	-0.098
-0.389	-0.421	-0.099
-0.391	-0.424	-0.1
-0.393	-0.43	-0.1
-0.393	-0.433	-0.101
-0.394	-0.433	-0.101
-0.402	-0.436	-0.101
-0.404	-0.44	-0.102
-0.412	-0.441	-0.102
-0.419	-0.444	-0.102
-0.427	-0.449	-0.102
-0.429	-0.451	-0.103
-0.435	-0.454	-0.103
-0.447	-0.454	-0.103
-0.45	-0.456	-0.103
-0.453	-0.463	-0.103
-0.463	-0.468	-0.104
-0.464	-0.469	-0.105
-0.465	-0.472	-0.105
-0.467	-0.474	-0.107
-0.473	-0.475	-0.107
-0.475	-0.479	-0.107
-0.477	-0.48	-0.108
-0.477	-0.483	-0.108
-0.477	-0.486	-0.109
-0.483	-0.486	-0.11
-0.484	-0.488	-0.11
-0.485	-0.488	-0.113
-0.486	-0.493	-0.114
-0.488	-0.494	-0.114
-0.489	-0.506	-0.116
-0.491	-0.52	-0.117
-0.494	-0.523	-0.121
-0.5	-0.525	-0.121
-0.5	-0.529	-0.121
-0.5	-0.533	-0.122
-0.503	-0.534	-0.124
-0.508	-0.538	-0.124
-0.508	-0.54	-0.127
-0.517	-0.544	-0.127
-0.518	-0.544	-0.128
-0.52	-0.547	-0.13
-0.521	-0.548	-0.131
-0.527	-0.552	-0.133
-0.532	-0.553	-0.133
-0.533	-0.555	-0.133
-0.543	-0.557	-0.133
-0.544	-0.561	-0.134
-0.544	-0.566	-0.135
-0.544	-0.567	-0.135
-0.549	-0.567	-0.135
-0.55	-0.574	-0.137
-0.556	-0.578	-0.138
-0.562	-0.59	-0.139
-0.566	-0.593	-0.139
-0.572	-0.598	-0.139
-0.574	-0.599	-0.14
-0.593	-0.6	-0.141
-0.595	-0.609	-0.142
-0.6	-0.609	-0.142
-0.601	-0.612	-0.143
-0.609	-0.623	-0.144
-0.626	-0.63	-0.144
-0.627	-0.63	-0.144
-0.628	-0.632	-0.145
-0.63	-0.653	-0.145
-0.64	-0.658	-0.146
-0.649	-0.663	-0.147
-0.652	-0.667	-0.147
-0.664	-0.667	-0.147
-0.667	-0.667	-0.148
-0.667	-0.667	-0.151
-0.67	-0.667	-0.153
-0.679	-0.667	-0.154
-0.69	-0.667	-0.157
-0.692	-0.681	-0.158
-0.707	-0.692	-0.161
-0.718	-0.694	-0.162
-0.754	-0.712	-0.162
-0.807	-0.72	-0.165
-0.819	-0.724	-0.165
-0.841	-0.751	-0.167
-0.858	-0.767	-0.168
-0.89	-0.797	-0.169
-1	-0.812	-0.17
	-0.862	-0.171
	-0.87	-0.171
	-0.886	-0.172
	-0.942	-0.172
	-1	-0.174
	-1	-0.175
		-0.175
		-0.176
		-0.176
		-0.177
		-0.177
		-0.178
		-0.178
		-0.178
		-0.18
		-0.18
		-0.18
		-0.182
		-0.183
		-0.185
		-0.185
		-0.185
		-0.187
		-0.187
		-0.188
		-0.19
		-0.19
		-0.19
		-0.19
		-0.191
		-0.191
		-0.192
		-0.193
		-0.193
		-0.195
		-0.196
		-0.196
		-0.197
		-0.199
		-0.201
		-0.203
		-0.204
		-0.204
		-0.206
		-0.207
		-0.207
		-0.213
		-0.215
		-0.215
		-0.218
		-0.218
		-0.22
		-0.224
		-0.225
		-0.227
		-0.228
		-0.229
		-0.229
		-0.231
		-0.235
		-0.237
		-0.237
		-0.238
		-0.239
		-0.239
		-0.24
		-0.24
		-0.244
		-0.247
		-0.247
		-0.248
		-0.25
		-0.251
		-0.253
		-0.254
		-0.254
		-0.255
		-0.256
		-0.264
		-0.269
		-0.27
		-0.273
		-0.273
		-0.273
		-0.275
		-0.275
		-0.276
		-0.276
		-0.276
		-0.276
		-0.279
		-0.28
		-0.28
		-0.28
		-0.282
		-0.282
		-0.283
		-0.283
		-0.285
		-0.286
		-0.287
		-0.287
		-0.288
		-0.289
		-0.29
		-0.291
		-0.292
		-0.292
		-0.295
		-0.296
		-0.297
		-0.298
		-0.299
		-0.301
		-0.301
		-0.303
		-0.304
		-0.305
		-0.306
		-0.306
		-0.307
		-0.308
		-0.309
		-0.309
		-0.31
		-0.31
		-0.312
		-0.313
		-0.315
		-0.316
		-0.317
		-0.321
		-0.322
		-0.322
		-0.323
		-0.324
		-0.325
		-0.327
		-0.328
		-0.33
		-0.332
		-0.333
		-0.333
		-0.334
		-0.334
		-0.338
		-0.339
		-0.342
		-0.346
		-0.346
		-0.351
		-0.352
		-0.353
		-0.356
		-0.359
		-0.363
		-0.363
		-0.365
		-0.365
		-0.365
		-0.369
		-0.371
		-0.373
		-0.374
		-0.376
		-0.378
		-0.378
		-0.382
		-0.386
		-0.387
		-0.388
		-0.389
		-0.391
		-0.392
		-0.395
		-0.4
		-0.403
		-0.404
		-0.407
		-0.409
		-0.412
		-0.413
		-0.414
		-0.414
		-0.415
		-0.417
		-0.417
		-0.42
		-0.421
		-0.422
		-0.422
		-0.425
		-0.425
		-0.427
		-0.428
		-0.43
		-0.437
		-0.442
		-0.442
		-0.444
		-0.445
		-0.445
		-0.447
		-0.448
		-0.451
		-0.452
		-0.453
		-0.456
		-0.457
		-0.459
		-0.461
		-0.461
		-0.467
		-0.474
		-0.477
		-0.479
		-0.482
		-0.482
		-0.486
		-0.489
		-0.489
		-0.489
		-0.494
		-0.495
		-0.498
		-0.5
		-0.501
		-0.503
		-0.506
		-0.508
		-0.51
		-0.51
		-0.511
		-0.513
		-0.515
		-0.523
		-0.526
		-0.528
		-0.528
		-0.528
		-0.528
		-0.529
		-0.529
		-0.534
		-0.534
		-0.54
		-0.543
		-0.55
		-0.552
		-0.554
		-0.559
		-0.567
		-0.572
		-0.573
		-0.575
		-0.579
		-0.582
		-0.582
		-0.582
		-0.585
		-0.595
		-0.598
		-0.598
		-0.6
		-0.605
		-0.606
		-0.61
		-0.613
		-0.619
		-0.619
		-0.623
		-0.624
		-0.637
		-0.639
		-0.643
		-0.649
		-0.649
		-0.655
		-0.667
		-0.667
		-0.667
		-0.667
		-0.667
		-0.672
		-0.682
		-0.688
		-0.701
		-0.711
		-0.72
		-0.722
		-0.743
		-0.748
		-0.748
		-0.772
		-0.779
		-0.793
		-0.873
		-0.889

[truncated: 52 more sheets: Fig 3f, Fig 3g, Fig 4b, Fig 4c, Fig 4d, Fig 4h, Fig 5a, Fig 5b, Fig 5c right panel, Fig 5d, Fig 5f, Fig 6a, Fig 6b, Fig 6d, Fig 6e, Fig 6f, Fig 6g, Fig 6h, Fig6i, Fig 6j …]
